# Supplementary material for: DNase I hypersensitivity analysis of the mouse brain and retina identifies region-specific regulatory elements
Source: Epigenetics Chromatin. 2015 Feb 28;8:8. doi: 10.1186/1756-8935-8-8 (PMC4429822; doi:10.1186/1756-8935-8-8)
Supplement: Supplementary file 3 — Additional file 3: Table S2: Genomic intervals for ‘CNS core regulome’ DNase I-hypersensitive sites. Genomic interval file in tabular format for DHSs common to CNS, but not other tissues. (TXT 152 KB) [file 13072_2014_358_MOESM3_ESM.txt]

Supplemental Table S2: Genomic Intervals for "CNS core regulome" DNaseI Hypersensitive Sites.
chr1	3323840	3323990	id-39
chr1	3437560	3437710	id-71
chr1	3498740	3498890	id-90
chr1	6724000	6724150	id-887
chr1	6724180	6724330	id-888
chr1	9286560	9286710	id-1401
chr1	12937660	12937810	id-2761
chr1	13304680	13304830	id-3075
chr1	15277600	15277750	id-3896
chr1	16389540	16389690	id-4394
chr1	16425620	16425770	id-4398
chr1	17088440	17088590	id-4669
chr1	18361840	18361990	id-4905
chr1	18448960	18449110	id-4918
chr1	20214620	20214770	id-5292
chr1	21517700	21517850	id-5933
chr1	21951600	21951750	id-6085
chr1	22647540	22647690	id-6264
chr1	22716380	22716530	id-6290
chr1	22811840	22811870	id-1334717
chr1	23452740	23452890	id-6596
chr1	23498020	23498170	id-6610
chr1	23849580	23849730	id-6718
chr1	23850980	23851130	id-6720
chr1	23853020	23853170	id-6723
chr1	23963560	23963710	id-6813
chr1	24369200	24369350	id-7038
chr1	24815980	24816130	id-7201
chr1	24948400	24948550	id-7233
chr1	25091180	25091330	id-7261
chr1	25142940	25143090	id-7274
chr1	25236960	25237110	id-7307
chr1	25283800	25283950	id-7326
chr1	25286160	25286310	id-7332
chr1	25286360	25286510	id-7333
chr1	25678700	25678850	id-7413
chr1	25832700	25832850	id-7447
chr1	25885320	25885470	id-7475
chr1	25885940	25886090	id-7477
chr1	32358360	32358510	id-8272
chr1	33997520	33997670	id-8834
chr1	34005500	34005650	id-8846
chr1	34810540	34810690	id-9494
chr1	34841620	34841770	id-9513
chr1	35394660	35394810	id-9753
chr1	36533120	36533270	id-10643
chr1	37206840	37206990	id-11408
chr1	37801840	37801990	id-11997
chr1	38900240	38900390	id-12816
chr1	38905640	38905790	id-12820
chr1	39503980	39504130	id-13317
chr1	41223460	41223610	id-14733
chr1	42751560	42751710	id-15187
chr1	43035080	43035230	id-15355
chr1	43374420	43374570	id-15612
chr1	43479560	43479710	id-15694
chr1	43727720	43727870	id-15943
chr1	43928120	43928270	id-16058
chr1	47150300	47150450	id-16992
chr1	48590300	48590450	id-17151
chr1	50981760	50981910	id-17324
chr1	50982260	50982410	id-17325
chr1	51967420	51967570	id-18046
chr1	52225420	52225570	id-18247
chr1	52423540	52423690	id-18392
chr1	52492760	52492910	id-18429
chr1	54696680	54696830	id-19538
chr1	54924940	54925090	id-19735
chr1	59220920	59221070	id-22250
chr1	59369440	59369590	id-22383
chr1	59389960	59390110	id-22415
chr1	61529720	61529870	id-24125
chr1	61529920	61530070	id-24126
chr1	62797340	62797490	id-24759
chr1	63284060	63284210	id-25185
chr1	63505880	63506030	id-25304
chr1	64766680	64766830	id-26089
chr1	65555720	65555870	id-26590
chr1	65595540	65595690	id-26605
chr1	66224400	66224550	id-26709
chr1	66385820	66385970	id-26790
chr1	66410060	66410210	id-26802
chr1	66448540	66448690	id-26831
chr1	66504460	66504610	id-26854
chr1	66739400	66739550	id-26913
chr1	67849180	67849330	id-27318
chr1	70362860	70363010	id-27998
chr1	72528340	72528490	id-29095
chr1	72551180	72551330	id-29115
chr1	72643180	72643330	id-29181
chr1	73123840	73123990	id-29570
chr1	74262760	74262910	id-30395
chr1	74484420	74484570	id-30679
chr1	74896940	74897090	id-31030
chr1	74905500	74905650	id-31054
chr1	74906260	74906410	id-31056
chr1	75440020	75440170	id-31602
chr1	75441660	75441810	id-31608
chr1	75689480	75689630	id-31870
chr1	75997820	75997970	id-32014
chr1	76036300	76036450	id-32043
chr1	76109780	76109930	id-32082
chr1	77007540	77007690	id-32370
chr1	78334800	78334950	id-33187
chr1	78423040	78423190	id-33260
chr1	78587200	78587350	id-33388
chr1	78675560	78675710	id-33471
chr1	79353980	79354130	id-33675
chr1	79435480	79435630	id-33703
chr1	79446940	79447090	id-33708
chr1	80960520	80960670	id-34520
chr1	81095700	81095850	id-34557
chr1	82240120	82240270	id-34972
chr1	82738360	82738510	id-35304
chr1	83363180	83363330	id-35707
chr1	83502060	83502210	id-35745
chr1	83628460	83628610	id-35767
chr1	83658840	83658990	id-35773
chr1	84169660	84169810	id-35942
chr1	84218700	84218850	id-35968
chr1	84497380	84497390	id-1334718
chr1	84546620	84546770	id-36138
chr1	84643500	84643650	id-36184
chr1	84948280	84948430	id-36401
chr1	88136500	88136650	id-37275
chr1	88447080	88447230	id-37708
chr1	89581480	89581630	id-38561
chr1	90245200	90245350	id-39191
chr1	90268000	90268150	id-39206
chr1	90295740	90295750	id-1334719
chr1	90806460	90806610	id-39695
chr1	91081180	91081330	id-39941
chr1	92383160	92383310	id-41124
chr1	92630620	92630770	id-41319
chr1	93100960	93101110	id-41747
chr1	94268500	94268650	id-42847
chr1	94577380	94577390	id-1334720
chr1	94970700	94970850	id-43353
chr1	94980380	94980530	id-43361
chr1	99526760	99526910	id-44661
chr1	99557880	99558030	id-44713
chr1	106522240	106522390	id-45584
chr1	106549140	106549290	id-45587
chr1	106692860	106693010	id-45612
chr1	106808840	106808990	id-45643
chr1	106824780	106824930	id-45651
chr1	107007900	107008050	id-45739
chr1	107330700	107330850	id-45893
chr1	107386180	107386330	id-45916
chr1	115254960	115255110	id-47762
chr1	119019640	119019790	id-48070
chr1	121280600	121280750	id-49019
chr1	121787820	121787970	id-49398
chr1	122981980	122982130	id-50120
chr1	123345200	123345350	id-50360
chr1	127921200	127921350	id-51338
chr1	128048760	128048910	id-51369
chr1	128064040	128064190	id-51376
chr1	128912060	128912210	id-51778
chr1	129104880	129105030	id-51884
chr1	129248360	129248510	id-52066
chr1	129319240	129319390	id-52142
chr1	129326860	129327010	id-52149
chr1	129362180	129362330	id-52181
chr1	129572780	129572930	id-52338
chr1	129906460	129906610	id-52583
chr1	130181740	130181890	id-52766
chr1	130582200	130582350	id-53119
chr1	131653480	131653630	id-53466
chr1	133180880	133181030	id-54425
chr1	133984940	133985010	id-1334721
chr1	134099580	134099730	id-55390
chr1	134401880	134402030	id-55758
chr1	134479880	134480030	id-55851
chr1	134604040	134604190	id-55943
chr1	134606160	134606170	id-1334722
chr1	134606200	134606350	id-55947
chr1	134613720	134613870	id-55951
chr1	134616240	134616290	id-1334723
chr1	134714000	134714150	id-56025
chr1	134818960	134819110	id-56111
chr1	134826740	134826890	id-56116
chr1	134829100	134829250	id-56120
chr1	134944080	134944230	id-56232
chr1	135176380	135176530	id-56568
chr1	136169560	136169710	id-57700
chr1	136625780	136625930	id-58180
chr1	136693160	136693310	id-58259
chr1	137055320	137055470	id-58597
chr1	137276700	137276850	id-58846
chr1	137469180	137469330	id-59038
chr1	137937540	137937690	id-59582
chr1	138314200	138314330	id-1334724
chr1	138678100	138678250	id-60366
chr1	139370640	139370790	id-60742
chr1	139593460	139593610	id-60862
chr1	139595660	139595690	id-1334725
chr1	139744020	139744170	id-60925
chr1	140892320	140892470	id-61841
chr1	141375520	141375670	id-62089
chr1	145067920	145068070	id-62624
chr1	145350780	145350930	id-62694
chr1	145488280	145488430	id-62739
chr1	145493500	145493610	id-1334726
chr1	147227020	147227170	id-63383
chr1	148630480	148630630	id-63540
chr1	150547620	150547650	id-1334727
chr1	151518480	151518630	id-63849
chr1	151519380	151519530	id-63850
chr1	153841540	153841690	id-65388
chr1	154133920	154134070	id-65631
chr1	155073060	155073210	id-66490
chr1	155514440	155514590	id-66917
chr1	155588500	155588650	id-67013
chr1	155986860	155987010	id-67334
chr1	156070940	156071090	id-67398
chr1	156140000	156140150	id-67424
chr1	156470240	156470390	id-67513
chr1	156800040	156800190	id-67712
chr1	156910160	156910310	id-67837
chr1	157069360	157069510	id-68056
chr1	157637340	157637490	id-68554
chr1	157637660	157637810	id-68555
chr1	159818860	159819010	id-70114
chr1	160055160	160055310	id-70174
chr1	160419960	160420110	id-70338
chr1	161475800	161475950	id-70773
chr1	161524340	161524490	id-70805
chr1	161545440	161545590	id-70815
chr1	161703900	161704050	id-70911
chr1	161749780	161749930	id-70945
chr1	162280600	162280750	id-71372
chr1	162770240	162770390	id-71643
chr1	164406300	164406450	id-72814
chr1	164832020	164832170	id-73081
chr1	166688020	166688170	id-74273
chr1	166827880	166828030	id-74359
chr1	168727200	168727350	id-75768
chr1	168962340	168962490	id-75884
chr1	168987980	168988130	id-75900
chr1	168996220	168996370	id-75906
chr1	169049660	169049810	id-75943
chr1	169976580	169976730	id-76532
chr1	170480360	170480510	id-76993
chr1	171694320	171694470	id-77415
chr1	172273280	172273430	id-77789
chr1	172315680	172315830	id-77814
chr1	172442680	172442830	id-77941
chr1	173308620	173308770	id-78957
chr1	173987020	173987170	id-1334728
chr1	173987700	173987730	id-1334729
chr1	174131340	174131490	id-79702
chr1	174131520	174131670	id-79703
chr1	175275860	175276010	id-80378
chr1	175290120	175290270	id-80400
chr1	175299880	175300030	id-80415
chr1	175300700	175300850	id-80416
chr1	176434360	176434510	id-80763
chr1	176467280	176467430	id-80778
chr1	177173860	177174010	id-81036
chr1	177289660	177289810	id-81084
chr1	178016280	178016430	id-81413
chr1	178144000	178144150	id-81454
chr1	178855360	178855510	id-81739
chr1	178968660	178968810	id-81866
chr1	179294560	179294710	id-82043
chr1	180514740	180514890	id-82828
chr1	180557300	180557450	id-82859
chr1	180934720	180934870	id-83139
chr1	181967700	181967850	id-84069
chr1	182437480	182437630	id-84600
chr1	182534180	182534330	id-84700
chr1	182706260	182706410	id-84850
chr1	182728860	182729010	id-84880
chr1	182745900	182746050	id-84920
chr1	183349680	183349830	id-85569
chr1	184044200	184044350	id-86087
chr1	184703820	184703970	id-86682
chr1	185878060	185878210	id-87195
chr1	186822180	186822210	id-1334730
chr1	188041160	188041310	id-88644
chr1	189263180	189263330	id-89433
chr1	189475300	189475450	id-89548
chr1	189799940	189800090	id-89753
chr1	190392400	190392550	id-89987
chr1	190839380	190839530	id-90212
chr1	190916780	190916930	id-90269
chr1	191961900	191962050	id-91087
chr1	192552380	192552530	id-91373
chr1	192684400	192684550	id-91460
chr1	193254120	193254270	id-92083
chr1	193876480	193876630	id-92693
chr1	194163380	194163410	id-1334731
chr1	194765580	194765730	id-93407
chr1	195170140	195170290	id-93805
chr1	196404540	196404690	id-94471
chr1	196448800	196448950	id-94518
chr1	196846540	196846690	id-94875
chr10	3367100	3367250	id-95261
chr10	3378420	3378570	id-95271
chr10	3557860	3558010	id-95331
chr10	3660500	3660650	id-95351
chr10	4798600	4798750	id-95613
chr10	4838840	4838990	id-95642
chr10	4877660	4877810	id-95667
chr10	6457720	6457870	id-96742
chr10	8885800	8885950	id-98325
chr10	9550520	9550670	id-98621
chr10	9599060	9599210	id-98650
chr10	9805900	9806050	id-98719
chr10	10868380	10868530	id-99094
chr10	11158360	11158510	id-99243
chr10	11171040	11171190	id-99248
chr10	11172420	11172570	id-99249
chr10	11595120	11595170	id-1334732
chr10	16956720	16956870	id-101604
chr10	18463820	18463970	id-102790
chr10	19878680	19878830	id-103988
chr10	19919260	19919410	id-104050
chr10	20443900	20444050	id-104483
chr10	20692880	20693030	id-104650
chr10	25342560	25342710	id-107798
chr10	25954760	25954910	id-108015
chr10	26423180	26423330	id-108213
chr10	28867780	28867930	id-109191
chr10	29074120	29074270	id-109290
chr10	29256340	29256490	id-109354
chr10	36821580	36821730	id-111193
chr10	37136240	37136390	id-111491
chr10	40567380	40567530	id-113687
chr10	40577520	40577670	id-113694
chr10	40792060	40792210	id-113828
chr10	41000020	41000170	id-113956
chr10	41628920	41629070	id-114548
chr10	41906740	41906890	id-114847
chr10	42131120	42131270	id-115106
chr10	42762860	42763010	id-115741
chr10	42793200	42793350	id-115757
chr10	43042640	43042790	id-115984
chr10	46546600	46546750	id-118081
chr10	49167500	49167650	id-118341
chr10	52432040	52432190	id-119239
chr10	53073480	53073630	id-119471
chr10	53117820	53117970	id-119514
chr10	53184480	53184630	id-119587
chr10	53433960	53434110	id-119723
chr10	53469480	53469630	id-119750
chr10	55778820	55778970	id-120281
chr10	55918600	55918750	id-120331
chr10	57289180	57289330	id-120842
chr10	57314240	57314390	id-120854
chr10	57503140	57503290	id-120946
chr10	58350540	58350690	id-121465
chr10	58400420	58400570	id-121513
chr10	58467920	58468070	id-121544
chr10	58482480	58482630	id-121552
chr10	58815900	58816050	id-121815
chr10	58995120	58995270	id-121996
chr10	59571600	59571750	id-122742
chr10	59581280	59581290	id-1334733
chr10	60058080	60058230	id-123238
chr10	60194660	60194810	id-123331
chr10	60907900	60908050	id-124036
chr10	60962940	60963090	id-124111
chr10	63502540	63502690	id-126077
chr10	63502700	63502850	id-126078
chr10	63504160	63504310	id-126081
chr10	63546600	63546750	id-126099
chr10	65805820	65805970	id-126423
chr10	66009480	66009630	id-126459
chr10	66103740	66103890	id-126492
chr10	66282120	66282270	id-126555
chr10	66945200	66945350	id-127280
chr10	67360160	67360310	id-127638
chr10	67447960	67448110	id-127719
chr10	68928900	68929050	id-128898
chr10	68948020	68948170	id-128910
chr10	69041100	69041250	id-129011
chr10	69255280	69255430	id-129211
chr10	69622680	69622830	id-129598
chr10	70044620	70044770	id-129924
chr10	71440900	71441050	id-130667
chr10	71466180	71466330	id-130671
chr10	73392660	73392810	id-131004
chr10	74393400	74393550	id-131173
chr10	74470160	74470310	id-131239
chr10	74558060	74558210	id-131332
chr10	76281200	76281350	id-132900
chr10	76876540	76876690	id-133455
chr10	76911020	76911170	id-133489
chr10	76966300	76966450	id-133541
chr10	77630160	77630310	id-134121
chr10	77718380	77718530	id-134203
chr10	77782840	77782990	id-134295
chr10	77919380	77919530	id-134469
chr10	78243760	78243910	id-134658
chr10	79069400	79069550	id-134806
chr10	79094300	79094450	id-134832
chr10	79099140	79099290	id-134834
chr10	79191500	79191650	id-134970
chr10	80460940	80461090	id-136883
chr10	80944820	80944970	id-137596
chr10	82568960	82569110	id-138535
chr10	82749200	82749350	id-138724
chr10	84609140	84609290	id-140230
chr10	84755300	84755450	id-140319
chr10	84996000	84996150	id-140495
chr10	85922780	85922930	id-141143
chr10	86436100	86436250	id-141458
chr10	88566340	88566490	id-142518
chr10	89014420	89014570	id-142761
chr10	89380000	89380150	id-142995
chr10	90039920	90040070	id-143182
chr10	90162120	90162270	id-143253
chr10	90280760	90280910	id-143321
chr10	90305260	90305410	id-143345
chr10	93401920	93402070	id-145323
chr10	93660780	93660930	id-145563
chr10	93758300	93758450	id-145627
chr10	94702260	94702410	id-146583
chr10	95930260	95930410	id-147809
chr10	95930460	95930610	id-147810
chr10	96418480	96418630	id-148230
chr10	97404680	97404830	id-148585
chr10	97994160	97994310	id-148752
chr10	99015920	99016070	id-149718
chr10	99911780	99911930	id-150124
chr10	100082220	100082370	id-150195
chr10	101144200	101144350	id-150361
chr10	103247680	103247830	id-150710
chr10	104406140	104406290	id-150834
chr10	104839120	104839270	id-150967
chr10	104868180	104868330	id-150988
chr10	105005300	105005450	id-151098
chr10	105905940	105906090	id-151313
chr10	106118580	106118730	id-151380
chr10	106157140	106157290	id-151391
chr10	106298080	106298230	id-151415
chr10	106647140	106647290	id-151520
chr10	106709960	106710110	id-151535
chr10	106789280	106789430	id-151585
chr10	107917600	107917750	id-152289
chr10	107962820	107962970	id-152324
chr10	108258920	108259070	id-152509
chr10	108442640	108442790	id-152591
chr10	108445540	108445690	id-152596
chr10	108447660	108447810	id-152603
chr10	108448920	108449070	id-152607
chr10	108484700	108484850	id-152613
chr10	108511500	108511650	id-152617
chr10	108674200	108674350	id-152658
chr10	108797480	108797630	id-152685
chr10	111102960	111103110	id-154067
chr10	111366320	111366470	id-154305
chr10	114450080	114450230	id-154923
chr10	114487280	114487430	id-154938
chr10	114628420	114628570	id-154996
chr10	114994200	114994350	id-155277
chr10	115227980	115228130	id-155380
chr10	115799320	115799470	id-155657
chr10	116093760	116093910	id-155928
chr10	116210980	116211130	id-156043
chr10	116308440	116308590	id-156098
chr10	117579360	117579510	id-157449
chr10	118229600	118229750	id-157769
chr10	119344140	119344290	id-158511
chr10	120271000	120271150	id-159316
chr10	120337240	120337390	id-159393
chr10	120727880	120728030	id-159662
chr10	120747060	120747210	id-159687
chr10	120904760	120904770	id-1334734
chr10	121369040	121369190	id-160323
chr10	122130360	122130510	id-160764
chr10	122134560	122134710	id-160769
chr10	122138720	122138870	id-160773
chr10	122153040	122153190	id-160782
chr10	122244960	122245110	id-160922
chr10	122320940	122321090	id-161001
chr10	122864160	122864310	id-161388
chr10	122913400	122913550	id-161394
chr10	123356220	123356370	id-161508
chr10	124347920	124348070	id-161608
chr10	126252140	126252290	id-162407
chr10	126394200	126394350	id-162542
chr10	126516800	126516950	id-162722
chr10	126936640	126936790	id-163270
chr10	127570880	127571030	id-163997
chr11	3270780	3270790	id-1334735
chr11	3610340	3610490	id-166040
chr11	3624040	3624190	id-166051
chr11	3634340	3634490	id-166065
chr11	3661440	3661590	id-166081
chr11	4382960	4383110	id-166864
chr11	4631900	4632050	id-167167
chr11	4848040	4848190	id-167404
chr11	5873820	5873970	id-168558
chr11	6380240	6380390	id-169073
chr11	7014400	7014550	id-169567
chr11	7050600	7050750	id-169597
chr11	7530740	7530890	id-169783
chr11	9468460	9468610	id-170734
chr11	11927920	11928070	id-171637
chr11	12373660	12373810	id-171897
chr11	12642240	12642390	id-171983
chr11	14697440	14697590	id-172202
chr11	16952800	16952950	id-172771
chr11	18835200	18835350	id-173517
chr11	18845460	18845610	id-173530
chr11	20885440	20885590	id-175244
chr11	20887860	20888010	id-175247
chr11	21917600	21917750	id-175937
chr11	22878840	22878990	id-176743
chr11	25024520	25024550	id-1334736
chr11	25087320	25087470	id-178024
chr11	25584880	25585030	id-178126
chr11	25754300	25754450	id-178180
chr11	28384480	28384630	id-178735
chr11	28456500	28456650	id-178752
chr11	29522540	29522690	id-179182
chr11	29708060	29708210	id-179361
chr11	29824380	29824530	id-179433
chr11	29923460	29923610	id-179451
chr11	30408280	30408430	id-179773
chr11	31746900	31747050	id-180583
chr11	31879520	31879670	id-180715
chr11	32308740	32308890	id-181196
chr11	33005180	33005330	id-181839
chr11	33586020	33586170	id-182156
chr11	35477260	35477410	id-183496
chr11	35611520	35611670	id-183618
chr11	35679540	35679570	id-1334737
chr11	35727100	35727250	id-183714
chr11	35962740	35962890	id-183939
chr11	36370960	36371110	id-184187
chr11	36489320	36489470	id-184231
chr11	36706700	36706850	id-184309
chr11	37021600	37021750	id-184399
chr11	40409960	40410110	id-184890
chr11	40600520	40600670	id-185004
chr11	40972840	40972990	id-185066
chr11	41776320	41776470	id-185192
chr11	41777740	41777890	id-185193
chr11	41814300	41814450	id-185210
chr11	41991880	41992030	id-185241
chr11	41995920	41996070	id-185251
chr11	42568520	42568670	id-185409
chr11	43068860	43069010	id-185574
chr11	44645800	44645950	id-186793
chr11	46033880	46034030	id-187795
chr11	47698920	47699070	id-188465
chr11	47880640	47880790	id-188502
chr11	48000160	48000310	id-188512
chr11	49106320	49106470	id-189121
chr11	49518960	49519110	id-189251
chr11	49690460	49690610	id-189423
chr11	49732440	49732590	id-189449
chr11	49904560	49904710	id-189623
chr11	50263900	50264050	id-190071
chr11	51943180	51943330	id-191358
chr11	52382340	52382490	id-191772
chr11	52498400	52498550	id-191849
chr11	52871500	52871650	id-192021
chr11	54119620	54119770	id-193284
chr11	54631200	54631350	id-193727
chr11	55521080	55521230	id-194564
chr11	55672800	55672950	id-194586
chr11	56104500	56104650	id-194711
chr11	56191220	56191370	id-194747
chr11	56441300	56441450	id-194804
chr11	56824640	56824790	id-194914
chr11	56844080	56844230	id-194935
chr11	56926400	56926550	id-194968
chr11	57036760	57036910	id-195027
chr11	57345260	57345410	id-195159
chr11	57414440	57414590	id-195218
chr11	58547000	58547150	id-196259
chr11	59143160	59143310	id-196784
chr11	59344440	59344590	id-196969
chr11	59740780	59740930	id-197354
chr11	59788800	59788950	id-197411
chr11	60016600	60016750	id-197707
chr11	60078360	60078510	id-197806
chr11	60107560	60107710	id-197834
chr11	60816360	60816510	id-198452
chr11	60837320	60837470	id-198476
chr11	60903820	60903970	id-198543
chr11	61357040	61357190	id-199034
chr11	63328940	63329090	id-200746
chr11	64976000	64976150	id-201770
chr11	66126360	66126510	id-202223
chr11	66706240	66706390	id-202369
chr11	66886480	66886510	id-1334738
chr11	67416600	67416750	id-202942
chr11	67457100	67457250	id-202983
chr11	67519460	67519610	id-1334739
chr11	67700000	67700150	id-203143
chr11	68558940	68559090	id-203978
chr11	68618120	68618270	id-204040
chr11	69341020	69341170	id-204893
chr11	69424460	69424610	id-205020
chr11	70380540	70380690	id-206130
chr11	71203420	71203570	id-206725
chr11	71220600	71220750	id-206734
chr11	71238440	71238590	id-206744
chr11	71260280	71260430	id-206763
chr11	71293740	71293890	id-206765
chr11	71571720	71571870	id-206881
chr11	71881720	71881870	id-207108
chr11	71917820	71917970	id-207149
chr11	71974960	71975110	id-207216
chr11	71981780	71981890	id-1334740
chr11	72828280	72828290	id-1334741
chr11	72890840	72890990	id-208096
chr11	74293500	74293650	id-208509
chr11	75062360	75062510	id-209382
chr11	75351160	75351310	id-209731
chr11	76275480	76275630	id-210880
chr11	76383860	76384010	id-211020
chr11	77699520	77699670	id-212307
chr11	77764320	77764470	id-212410
chr11	77771820	77771970	id-212417
chr11	78508600	78508750	id-213260
chr11	78634280	78634430	id-213404
chr11	78650100	78650250	id-213434
chr11	78825800	78825950	id-213599
chr11	78950860	78951010	id-213817
chr11	79316580	79316730	id-214158
chr11	79427900	79428050	id-214266
chr11	80051940	80052090	id-214992
chr11	80292440	80292590	id-215207
chr11	80298660	80298810	id-215221
chr11	80313460	80313610	id-215245
chr11	80767980	80768130	id-215580
chr11	80771660	80771810	id-215582
chr11	80774960	80775110	id-215584
chr11	80911300	80911450	id-215653
chr11	80967480	80967630	id-215687
chr11	81229940	81230090	id-215799
chr11	81472360	81472510	id-215937
chr11	81581920	81582070	id-215979
chr11	81779180	81779330	id-216068
chr11	81780140	81780290	id-216070
chr11	82126300	82126450	id-216268
chr11	83813060	83813210	id-217606
chr11	84094900	84095050	id-217878
chr11	84099820	84099970	id-217883
chr11	84226300	84226450	id-217973
chr11	86200140	86200290	id-219643
chr11	86548160	86548310	id-220070
chr11	86652900	86653050	id-220202
chr11	86665080	86665110	id-1334742
chr11	86690040	86690130	id-1334743
chr11	86730440	86730590	id-220312
chr11	86744420	86744570	id-220332
chr11	86775920	86776070	id-220382
chr11	86804040	86804190	id-220430
chr11	87381900	87382050	id-220921
chr11	87577800	87577950	id-221224
chr11	87694940	87695090	id-221314
chr11	88040580	88040730	id-221717
chr11	88192400	88192550	id-221878
chr11	88256920	88257070	id-221964
chr11	88301940	88302010	id-1334744
chr11	88746080	88746230	id-222569
chr11	89363240	89363390	id-223038
chr11	92784940	92785050	id-1334745
chr11	92906480	92906630	id-224127
chr11	92958840	92958990	id-224137
chr11	92959260	92959410	id-224139
chr11	92964600	92964750	id-224152
chr11	92982520	92982670	id-224163
chr11	93225580	93225730	id-224238
chr11	93228700	93228850	id-224241
chr11	93252560	93252710	id-224246
chr11	93298460	93298610	id-224265
chr11	93305220	93305370	id-224267
chr11	93305920	93306070	id-224269
chr11	93377060	93377210	id-224304
chr11	93669880	93670030	id-224428
chr11	93907960	93908110	id-224612
chr11	93989940	93990090	id-224654
chr11	94275000	94275150	id-225100
chr11	94280660	94280810	id-225110
chr11	94310760	94310910	id-225139
chr11	94886220	94886370	id-225704
chr11	95362240	95362390	id-226266
chr11	95503980	95504130	id-226446
chr11	96747120	96747270	id-227871
chr11	97322820	97322970	id-228633
chr11	97360120	97360270	id-228674
chr11	97398520	97398670	id-228732
chr11	97422080	97422230	id-228765
chr11	97425260	97425410	id-228769
chr11	97433140	97433290	id-228784
chr11	97538780	97538930	id-228937
chr11	97538960	97539110	id-228938
chr11	97541860	97542010	id-228940
chr11	97921220	97921370	id-229517
chr11	98195700	98195850	id-229749
chr11	99145380	99145530	id-231095
chr11	99278320	99278470	id-231179
chr11	99470600	99470750	id-231281
chr11	100465380	100465530	id-232000
chr11	100970780	100970930	id-232701
chr11	101323060	101323210	id-233158
chr11	101590560	101590710	id-233458
chr11	101842040	101842070	id-1334746
chr11	103519680	103519830	id-235566
chr11	103523240	103523390	id-235567
chr11	103594520	103594670	id-235639
chr11	103683480	103683630	id-235719
chr11	103721140	103721290	id-235748
chr11	103747280	103747430	id-235768
chr11	103752100	103752250	id-235774
chr11	103752260	103752290	id-1334747
chr11	103813760	103813910	id-235835
chr11	103822680	103822830	id-235847
chr11	104133320	104133470	id-236126
chr11	106459340	106459370	id-1334748
chr11	106684360	106684510	id-238405
chr11	107251360	107251510	id-238971
chr11	107285500	107285650	id-239036
chr11	107621440	107621590	id-239390
chr11	107674440	107674590	id-239444
chr11	107676280	107676430	id-239446
chr11	107723080	107723230	id-239467
chr11	107737600	107737750	id-239476
chr11	107756280	107756430	id-239483
chr11	108120420	108120570	id-239862
chr11	108751980	108752130	id-240252
chr11	111135140	111135290	id-241968
chr11	111391060	111391210	id-242046
chr11	112228080	112228230	id-242446
chr11	112834680	112834830	id-242831
chr11	113045040	113045190	id-243094
chr11	113083260	113083270	id-1334749
chr11	113361900	113362050	id-243442
chr11	113559420	113559570	id-243708
chr11	113831440	113831590	id-243980
chr11	113833240	113833390	id-243981
chr11	113901740	113901890	id-244034
chr11	113917780	113917930	id-244054
chr11	113941980	113942130	id-244081
chr11	114384260	114384410	id-244438
chr11	114428660	114428810	id-244481
chr11	114565700	114565850	id-244637
chr11	114576620	114576770	id-244643
chr11	115570920	115571070	id-245863
chr11	116112120	116112270	id-246601
chr11	116523560	116523710	id-247222
chr11	116774880	116775030	id-247541
chr11	116815860	116816010	id-247579
chr11	116822100	116822250	id-247583
chr11	116892180	116892330	id-247664
chr11	117077680	117077830	id-247949
chr11	117255620	117255770	id-248268
chr11	117384400	117384550	id-248421
chr11	117453380	117453530	id-248495
chr11	118438000	118438150	id-249845
chr11	118519580	118519730	id-249897
chr11	118622000	118622150	id-250007
chr11	118637920	118638070	id-250025
chr11	118744520	118744670	id-250111
chr11	118768560	118768710	id-250140
chr11	119006080	119006230	id-250469
chr11	119006240	119006390	id-250470
chr11	119447940	119448090	id-250997
chr11	119575600	119575750	id-251135
chr11	119679380	119679530	id-251270
chr11	119685720	119685870	id-251274
chr11	119906700	119906850	id-251583
chr11	120874960	120874990	id-1334750
chr12	3819640	3819750	id-1334751
chr12	4376560	4376710	id-254731
chr12	4566380	4566530	id-254910
chr12	5032360	5032510	id-255235
chr12	5233880	5233950	id-1334752
chr12	5303300	5303450	id-255450
chr12	5573140	5573150	id-1334753
chr12	6583860	6584010	id-255791
chr12	6645620	6645770	id-255806
chr12	7335560	7335710	id-255889
chr12	7571620	7571770	id-255931
chr12	7668960	7669110	id-255947
chr12	8418040	8418190	id-256411
chr12	12708540	12708690	id-258414
chr12	12708740	12708890	id-258415
chr12	12817480	12817630	id-258500
chr12	12834740	12834890	id-258517
chr12	13710560	13710710	id-258979
chr12	14267180	14267330	id-259136
chr12	14672840	14672990	id-259193
chr12	15904420	15904570	id-259588
chr12	16244460	16244610	id-259878
chr12	16495820	16495970	id-260020
chr12	17070800	17070950	id-260553
chr12	17148060	17148210	id-260611
chr12	17260980	17261130	id-260704
chr12	17629400	17629550	id-261095
chr12	17759660	17759810	id-261271
chr12	17759820	17759850	id-1334754
chr12	21517280	21517430	id-262016
chr12	26017460	26017610	id-263022
chr12	26029240	26029390	id-263030
chr12	26760800	26760950	id-263366
chr12	27084320	27084470	id-263563
chr12	27845360	27845510	id-263938
chr12	28770420	28770570	id-264282
chr12	29275380	29275530	id-264407
chr12	29292860	29293010	id-264422
chr12	29395800	29395950	id-264542
chr12	29508500	29508650	id-264657
chr12	29548320	29548470	id-264689
chr12	29594960	29595110	id-264724
chr12	29821740	29821890	id-264834
chr12	29826120	29826270	id-264839
chr12	30053760	30053910	id-264944
chr12	30213000	30213150	id-264973
chr12	30213260	30213410	id-264974
chr12	30215180	30215330	id-264976
chr12	30218100	30218250	id-264980
chr12	30219980	30220130	id-264984
chr12	30223520	30223670	id-264990
chr12	30409000	30409150	id-265090
chr12	30569320	30569470	id-265179
chr12	30601740	30601890	id-265203
chr12	30602420	30602570	id-265205
chr12	30689220	30689370	id-265295
chr12	30721740	30721890	id-265326
chr12	31055740	31055890	id-265505
chr12	31056820	31056970	id-265508
chr12	32577700	32577850	id-266339
chr12	35917040	35917190	id-268455
chr12	36086040	36086190	id-268531
chr12	37182720	37182870	id-269126
chr12	38715040	38715190	id-269506
chr12	39305940	39306090	id-269591
chr12	39506220	39506370	id-269635
chr12	41322080	41322230	id-270531
chr12	41322260	41322410	id-270532
chr12	42035740	42035890	id-270925
chr12	42876000	42876150	id-271107
chr12	43238940	43239090	id-271210
chr12	45063860	45064010	id-271427
chr12	45485380	45485530	id-271607
chr12	45539000	45539150	id-271645
chr12	45563600	45563750	id-271657
chr12	45616200	45616350	id-271682
chr12	45620720	45620870	id-271685
chr12	45620900	45621050	id-271686
chr12	45622640	45622790	id-271689
chr12	45629760	45629910	id-271695
chr12	45633440	45633590	id-271697
chr12	46127800	46127950	id-271875
chr12	47777440	47777590	id-272195
chr12	51580800	51580950	id-272754
chr12	53239380	53239530	id-273594
chr12	53948860	53949010	id-274082
chr12	54161760	54161910	id-274204
chr12	54927380	54927530	id-274513
chr12	56628260	56628410	id-275765
chr12	57105580	57105730	id-275977
chr12	59613620	59613770	id-276978
chr12	62182380	62182530	id-277554
chr12	62623520	62623670	id-277586
chr12	66329680	66329830	id-278112
chr12	68075640	68075790	id-278390
chr12	68075880	68076030	id-278391
chr12	68189800	68189950	id-278407
chr12	68320980	68321130	id-278431
chr12	68719400	68719550	id-278478
chr12	68719560	68719710	id-278479
chr12	70953380	70953530	id-279443
chr12	71207000	71207150	id-279710
chr12	71285260	71285410	id-279796
chr12	71488740	71488890	id-279970
chr12	71505400	71505550	id-279976
chr12	72416340	72416490	id-280760
chr12	72725200	72725350	id-281022
chr12	73279420	73279570	id-281521
chr12	73330900	73331050	id-281539
chr12	73336020	73336170	id-281548
chr12	73336700	73336850	id-281551
chr12	73337360	73337510	id-281554
chr12	73471140	73471290	id-281653
chr12	73483420	73483570	id-281661
chr12	73509260	73509410	id-281679
chr12	74811500	74811650	id-282819
chr12	75427700	75427850	id-283284
chr12	75427940	75428090	id-283285
chr12	75464180	75464330	id-283296
chr12	75551240	75551250	id-1334755
chr12	76280600	76280750	id-283476
chr12	76476160	76476310	id-283565
chr12	77195000	77195090	id-1334756
chr12	77709320	77709470	id-284817
chr12	77724480	77724630	id-284833
chr12	77725620	77725770	id-284834
chr12	79234360	79234510	id-285995
chr12	79251160	79251310	id-286000
chr12	79252000	79252150	id-286002
chr12	80088860	80089010	id-286402
chr12	81807940	81808090	id-288251
chr12	82320400	82320550	id-288788
chr12	82328860	82329010	id-288795
chr12	82394640	82394790	id-288823
chr12	82395660	82395810	id-288826
chr12	82995440	82995590	id-289181
chr12	83181360	83181510	id-289277
chr12	83424900	83425050	id-289572
chr12	83521540	83521690	id-289674
chr12	84244400	84244550	id-290085
chr12	84438560	84438710	id-290101
chr12	84718520	84718670	id-290130
chr12	85873540	85873690	id-291305
chr12	86957000	86957150	id-292468
chr12	86961020	86961170	id-292475
chr12	86982900	86983050	id-292514
chr12	87412540	87412690	id-292910
chr12	87498220	87498370	id-293011
chr12	88368420	88368570	id-293891
chr12	88373440	88373590	id-293897
chr12	88393720	88393870	id-293909
chr12	88434700	88434850	id-293930
chr12	88807580	88807730	id-294251
chr12	89963380	89963530	id-294509
chr12	89964060	89964210	id-294510
chr12	89985300	89985450	id-294522
chr12	90106860	90107010	id-294566
chr12	90142900	90143050	id-294581
chr12	90157000	90157150	id-294587
chr12	90170380	90170530	id-294593
chr12	90254900	90255050	id-294626
chr12	90313500	90313650	id-294648
chr12	90368120	90368270	id-294667
chr12	90480100	90480250	id-294698
chr12	90527660	90527670	id-1334757
chr12	90615480	90615630	id-294741
chr12	90633760	90633910	id-294745
chr12	91220980	91221130	id-294932
chr12	92822520	92822670	id-295473
chr12	92949360	92949510	id-295604
chr12	93391020	93391170	id-295854
chr12	99324040	99324190	id-296933
chr12	101022580	101022730	id-298316
chr12	101314080	101314230	id-298533
chr12	101370820	101370970	id-298598
chr12	101372700	101372850	id-298601
chr12	101390780	101390930	id-298612
chr12	101493880	101494030	id-298758
chr12	101541440	101541590	id-298820
chr12	101549240	101549390	id-298835
chr12	101553780	101553930	id-298841
chr12	101583620	101583770	id-298878
chr12	101973560	101973710	id-299270
chr12	102244620	102244770	id-299569
chr12	103794180	103794330	id-300464
chr12	103840580	103840730	id-300528
chr12	103938740	103938790	id-1334758
chr12	103962160	103962310	id-300746
chr12	104226080	104226230	id-300911
chr12	104459820	104459970	id-301017
chr12	105271780	105271810	id-1334759
chr12	105928160	105928310	id-301946
chr12	106095200	106095350	id-302133
chr12	106149600	106149750	id-302204
chr12	106159400	106159550	id-302217
chr12	106472640	106472790	id-302498
chr12	106513180	106513330	id-302515
chr12	106709820	106709970	id-302628
chr12	106903220	106903370	id-302801
chr12	107143180	107143230	id-1334760
chr12	107194260	107194410	id-303058
chr12	108333700	108333850	id-303703
chr12	108598900	108599050	id-303878
chr12	109209020	109209170	id-304297
chr12	109317000	109317150	id-304429
chr12	109470160	109470310	id-304580
chr12	109582200	109582350	id-304745
chr12	109671480	109671630	id-304829
chr12	109688880	109689030	id-304855
chr12	110192760	110192910	id-305360
chr12	111687080	111687230	id-306223
chr12	111868340	111868490	id-306431
chr12	111888700	111888850	id-306439
chr12	112030380	112030530	id-306612
chr12	112381240	112381390	id-307024
chr12	112988740	112988890	id-307801
chr12	113029660	113029810	id-307860
chr12	113029820	113029970	id-307861
chr12	113224400	113224550	id-308114
chr12	113430020	113430170	id-308295
chr12	117327360	117327510	id-310135
chr12	117385920	117386070	id-310183
chr12	117395580	117395730	id-310191
chr12	117395780	117395930	id-310192
chr12	117720540	117720690	id-310410
chr12	117885360	117885510	id-310516
chr12	118081580	118081730	id-310592
chr12	118094820	118094970	id-310595
chr12	118112800	118112950	id-310602
chr12	118501660	118501810	id-310861
chr12	118767220	118767370	id-311040
chr12	118830720	118830870	id-311104
chr12	118928380	118928530	id-311189
chr12	119009760	119009910	id-311257
chr12	119045040	119045050	id-1334761
chr12	119343060	119343210	id-311420
chr12	119506240	119506390	id-311472
chr13	6630060	6630210	id-313723
chr13	6984820	6984970	id-313853
chr13	7869580	7869730	id-313946
chr13	8202780	8202930	id-313990
chr13	8202980	8203130	id-313991
chr13	8551700	8551850	id-314080
chr13	8690760	8690910	id-314131
chr13	9191960	9192110	id-314492
chr13	9540680	9540830	id-314700
chr13	10526600	10526750	id-315108
chr13	10539740	10539890	id-315113
chr13	11239620	11239770	id-315227
chr13	11273600	11273750	id-315236
chr13	11629240	11629390	id-315290
chr13	11870120	11870270	id-315344
chr13	11961360	11961510	id-315387
chr13	12162580	12162730	id-315519
chr13	14609800	14609950	id-316710
chr13	14612000	14612150	id-316712
chr13	16115220	16115370	id-317202
chr13	17979720	17979870	id-317732
chr13	19048060	19048210	id-318065
chr13	19119760	19119910	id-318091
chr13	19392240	19392390	id-318192
chr13	20209120	20209270	id-318582
chr13	20564800	20564950	id-318877
chr13	20569940	20570090	id-318885
chr13	20582100	20582250	id-318893
chr13	20630600	20630750	id-318935
chr13	20677900	20678050	id-318964
chr13	20727540	20727690	id-318994
chr13	20727720	20727870	id-318995
chr13	20877940	20878090	id-319023
chr13	20912760	20912910	id-319041
chr13	21142740	21142890	id-319109
chr13	24173700	24173850	id-320904
chr13	24582080	24582230	id-321305
chr13	24763340	24763490	id-321549
chr13	25229220	25229370	id-321944
chr13	26556420	26556570	id-322375
chr13	29366280	29366430	id-323361
chr13	34467140	34467290	id-326665
chr13	35026900	35027050	id-327023
chr13	36676140	36676290	id-328093
chr13	36704760	36704910	id-328102
chr13	36705060	36705210	id-328103
chr13	37401220	37401370	id-328420
chr13	38817420	38817570	id-329784
chr13	39439780	39439930	id-330016
chr13	39930380	39930530	id-330137
chr13	41326920	41327070	id-330983
chr13	42014120	42014270	id-331668
chr13	42821240	42821390	id-332191
chr13	42916880	42917030	id-332247
chr13	43014200	43014350	id-332334
chr13	43301780	43301930	id-332551
chr13	43313740	43313890	id-332571
chr13	43588440	43588450	id-1334762
chr13	43713020	43713070	id-1334763
chr13	43995560	43995710	id-333308
chr13	44085680	44085830	id-333401
chr13	44323920	44324070	id-333610
chr13	44870900	44871050	id-334242
chr13	45421180	45421330	id-334742
chr13	45703440	45703590	id-335041
chr13	45738420	45738570	id-335081
chr13	45747120	45747270	id-335091
chr13	45805300	45805450	id-335159
chr13	46450780	46450930	id-335752
chr13	46534080	46534230	id-335816
chr13	46680380	46680530	id-335929
chr13	46929140	46929290	id-336141
chr13	47007700	47007850	id-336235
chr13	47217240	47217390	id-336461
chr13	47320280	47320430	id-336586
chr13	48372520	48372670	id-337021
chr13	49189160	49189310	id-337651
chr13	49448320	49448470	id-337969
chr13	51601240	51601390	id-338931
chr13	51887560	51887710	id-339250
chr13	52369300	52369450	id-339816
chr13	52473740	52473890	id-339894
chr13	52511860	52512010	id-339905
chr13	52555460	52555610	id-339931
chr13	52606000	52606150	id-339963
chr13	52619860	52620010	id-339978
chr13	52623080	52623090	id-1334764
chr13	52624240	52624390	id-339983
chr13	52624420	52624570	id-339984
chr13	53696060	53696210	id-341005
chr13	53780020	53780170	id-341044
chr13	53976040	53976190	id-341138
chr13	54147500	54147650	id-341215
chr13	54150620	54150770	id-341221
chr13	54237040	54237190	id-341301
chr13	54297940	54298090	id-341370
chr13	54381460	54381610	id-341448
chr13	54469660	54469810	id-341542
chr13	54472480	54472630	id-341544
chr13	54475560	54475710	id-341551
chr13	54528540	54528690	id-341614
chr13	54856680	54856830	id-341932
chr13	54971580	54971730	id-342032
chr13	54997440	54997590	id-342058
chr13	55013280	55013430	id-342065
chr13	55045920	55046070	id-342086
chr13	56205220	56205370	id-343197
chr13	56882540	56882690	id-343907
chr13	56995740	56995890	id-343959
chr13	57157300	57157450	id-344008
chr13	57189500	57189650	id-344021
chr13	57190880	57191030	id-344022
chr13	57393260	57393410	id-344109
chr13	57536800	57536950	id-344173
chr13	57615780	57615930	id-344199
chr13	57621060	57621210	id-344203
chr13	57727940	57728090	id-344287
chr13	57751780	57751930	id-344304
chr13	57813140	57813290	id-344359
chr13	57978400	57978550	id-344472
chr13	57991340	57991490	id-344483
chr13	58084380	58084530	id-344547
chr13	58176360	58176510	id-344645
chr13	58849160	58849310	id-345199
chr13	58928240	58928390	id-345237
chr13	59066260	59066410	id-345358
chr13	59190420	59190570	id-345451
chr13	59313660	59313810	id-345520
chr13	59408880	59408890	id-1334765
chr13	59667600	59667750	id-345771
chr13	63437840	63437990	id-347742
chr13	63843300	63843450	id-348086
chr13	63843500	63843650	id-348087
chr13	64566620	64566770	id-348692
chr13	69001740	69001890	id-349532
chr13	69835600	69835750	id-349956
chr13	69971640	69971790	id-350043
chr13	70304840	70304990	id-350161
chr13	70556540	70556690	id-350261
chr13	71049920	71050070	id-350525
chr13	73976560	73976710	id-352021
chr13	75227180	75227330	id-352503
chr13	75227340	75227490	id-352504
chr13	76443220	76443370	id-353119
chr13	78062240	78062390	id-353552
chr13	78585960	78586110	id-353750
chr13	81580440	81580590	id-354466
chr13	83856620	83856770	id-355295
chr13	84007000	84007150	id-355402
chr13	84204060	84204210	id-355492
chr13	88962860	88963010	id-356258
chr13	88964140	88964290	id-356262
chr13	91676480	91676630	id-357428
chr13	91745120	91745270	id-357464
chr13	92811840	92811990	id-357698
chr13	92899040	92899050	id-1334766
chr13	93758460	93758610	id-358298
chr13	93771000	93771150	id-358309
chr13	93898520	93898670	id-358380
chr13	95146040	95146190	id-359437
chr13	95804820	95804970	id-359881
chr13	96571000	96571150	id-360542
chr13	97946780	97946930	id-361454
chr13	98594560	98594710	id-362193
chr13	98926760	98926910	id-362499
chr13	100073900	100074050	id-363578
chr13	100208180	100208330	id-363716
chr13	100240280	100240430	id-363759
chr13	100255140	100255290	id-363778
chr13	100330620	100330650	id-1334767
chr13	100666240	100666390	id-364074
chr13	101294960	101295110	id-364364
chr13	103314860	103315010	id-365799
chr13	104501780	104501790	id-1334768
chr13	108197540	108197690	id-368197
chr13	108713400	108713430	id-1334769
chr13	108760180	108760330	id-368677
chr13	110093540	110093690	id-369448
chr13	110230080	110230230	id-369529
chr13	110280600	110280750	id-369572
chr13	110324520	110324670	id-369603
chr13	110942240	110942390	id-370138
chr13	111249040	111249190	id-370314
chr13	114403940	114404090	id-372856
chr13	114679400	114679550	id-373157
chr13	114846100	114846250	id-373286
chr13	115862240	115862390	id-373858
chr13	116533280	116533430	id-374043
chr13	118393900	118394050	id-374693
chr13	118447700	118447850	id-374704
chr13	118554420	118554570	id-374745
chr13	118729420	118729570	id-374787
chr13	119034460	119034610	id-374839
chr14	8864700	8864850	id-375745
chr14	11239920	11240070	id-376691
chr14	12670420	12670570	id-377297
chr14	13004760	13004910	id-377559
chr14	13172900	13173190	id-377642
chr14	13179180	13179330	id-377663
chr14	13211060	13211210	id-377680
chr14	13242900	13243050	id-377711
chr14	13425360	13425510	id-377797
chr14	13488820	13488970	id-377820
chr14	13489380	13489530	id-377821
chr14	13610560	13610710	id-377859
chr14	13653780	13653930	id-377877
chr14	13676480	13676630	id-377891
chr14	13756300	13756450	id-377905
chr14	14118320	14118470	id-377982
chr14	14173380	14173530	id-377994
chr14	14428900	14429050	id-378070
chr14	14565640	14565790	id-378103
chr14	16467200	16467350	id-378760
chr14	16985280	16985430	id-378908
chr14	18567980	18568130	id-379630
chr14	21270620	21270770	id-381043
chr14	22334840	22334990	id-382078
chr14	23926800	23926950	id-383305
chr14	24179860	24180010	id-383378
chr14	24471180	24471330	id-383567
chr14	24667820	24667970	id-383688
chr14	25033740	25033890	id-383922
chr14	25438020	25438170	id-384170
chr14	25694760	25694910	id-384331
chr14	25776440	25776590	id-384382
chr14	25825180	25825330	id-384429
chr14	25894000	25894150	id-384492
chr14	25947500	25947650	id-384534
chr14	26189860	26190010	id-384780
chr14	26435300	26435450	id-385210
chr14	27148120	27148270	id-385563
chr14	28526840	28526990	id-386675
chr14	28798080	28798230	id-386841
chr14	29769960	29770110	id-387316
chr14	29782580	29782730	id-387325
chr14	30018020	30018170	id-387460
chr14	30035780	30035930	id-387468
chr14	30056800	30056950	id-387481
chr14	30315940	30316090	id-387596
chr14	30452540	30452690	id-387654
chr14	30461820	30461970	id-387662
chr14	30462060	30462210	id-387663
chr14	30533740	30533890	id-387697
chr14	30750760	30750910	id-387787
chr14	31097760	31097910	id-388113
chr14	31125240	31125390	id-388132
chr14	31269520	31269670	id-388228
chr14	31372420	31372570	id-388337
chr14	31951540	31951690	id-388855
chr14	32595660	32595810	id-389550
chr14	34110200	34110350	id-390471
chr14	34276980	34277130	id-390616
chr14	34765640	34765790	id-390860
chr14	34810760	34810910	id-390884
chr14	35152800	35152950	id-391093
chr14	35462600	35462650	id-1334770
chr14	35773580	35773730	id-391683
chr14	35777100	35777250	id-391684
chr14	35841040	35841190	id-391712
chr14	37879940	37880090	id-392171
chr14	38105380	38105530	id-392272
chr14	38243920	38244070	id-392297
chr14	39443060	39443210	id-392413
chr14	39515980	39516130	id-392426
chr14	39517280	39517430	id-392429
chr14	39922980	39923130	id-392508
chr14	40130820	40130970	id-392542
chr14	40268320	40268470	id-392563
chr14	40283340	40283490	id-392567
chr14	40322380	40322530	id-392581
chr14	41088720	41088870	id-392627
chr14	42304540	42304690	id-393031
chr14	46184920	46185070	id-393707
chr14	46263300	46263450	id-393747
chr14	48759200	48759350	id-395556
chr14	48854980	48855130	id-395651
chr14	49527840	49527990	id-396088
chr14	50108180	50108330	id-396348
chr14	55140080	55140230	id-398406
chr14	55140260	55140410	id-398407
chr14	55257160	55257310	id-398550
chr14	55614500	55614650	id-398925
chr14	55651700	55651850	id-398967
chr14	55787300	55787450	id-399126
chr14	55865820	55865970	id-399160
chr14	56136320	56136470	id-399314
chr14	56136480	56136630	id-399315
chr14	56792340	56792490	id-399881
chr14	58708360	58708510	id-401206
chr14	58718580	58718730	id-401212
chr14	58730520	58730670	id-401218
chr14	60009100	60009250	id-401724
chr14	60150660	60150810	id-401812
chr14	60457580	60457730	id-402050
chr14	60457740	60457890	id-402051
chr14	60920000	60920150	id-402330
chr14	60929640	60929790	id-402335
chr14	60998300	60998450	id-402371
chr14	61000580	61000730	id-402373
chr14	61296140	61296290	id-402599
chr14	63014320	63014470	id-403955
chr14	64227360	64227510	id-404906
chr14	64254040	64254190	id-404918
chr14	64331580	64331730	id-404951
chr14	64362220	64362370	id-404967
chr14	64367660	64367810	id-404974
chr14	64380200	64380350	id-404983
chr14	64395400	64395550	id-404987
chr14	64398020	64398170	id-404992
chr14	64398580	64398730	id-404993
chr14	64698020	64698170	id-405237
chr14	64725400	64725550	id-405252
chr14	64735600	64735750	id-405260
chr14	64737280	64737430	id-405262
chr14	64742900	64743050	id-405266
chr14	64844840	64844990	id-405390
chr14	64952120	64952270	id-405494
chr14	64964480	64964630	id-405501
chr14	65074780	65074930	id-405619
chr14	65108320	65108470	id-405630
chr14	65131640	65131790	id-405641
chr14	65131820	65131970	id-405642
chr14	65136420	65136570	id-405643
chr14	65136580	65136730	id-405644
chr14	65174100	65174250	id-405673
chr14	65193140	65193290	id-405687
chr14	65194940	65195090	id-405691
chr14	65207400	65207550	id-405717
chr14	65212880	65213030	id-405736
chr14	65213260	65213410	id-405737
chr14	66149960	66150110	id-406546
chr14	66586900	66587050	id-406917
chr14	66625500	66625650	id-406950
chr14	66774600	66774750	id-407057
chr14	67060700	67060850	id-407329
chr14	67423520	67423670	id-407529
chr14	67745300	67745450	id-407838
chr14	68611740	68611890	id-408474
chr14	68741960	68742110	id-408560
chr14	68742140	68742290	id-408561
chr14	69996720	69996870	id-409164
chr14	70237980	70238130	id-409442
chr14	71506680	71506830	id-410692
chr14	71628980	71629130	id-410742
chr14	71900080	71900230	id-410812
chr14	72282800	72282950	id-410877
chr14	73773000	73773150	id-411664
chr14	76047400	76047550	id-412964
chr14	76274880	76275030	id-413191
chr14	77028440	77028590	id-413957
chr14	77929080	77929230	id-414655
chr14	77929240	77929390	id-414656
chr14	78039460	78039610	id-414750
chr14	78108400	78108550	id-414800
chr14	78138580	78138730	id-414811
chr14	78239960	78240110	id-414872
chr14	78282480	78282630	id-414913
chr14	78282660	78282810	id-414914
chr14	78381460	78381610	id-414977
chr14	78963520	78963670	id-415335
chr14	79231100	79231250	id-415532
chr14	80165180	80165330	id-416374
chr14	84947440	84947590	id-417083
chr14	86909620	86909770	id-417373
chr14	93467080	93467230	id-418352
chr14	93814820	93814970	id-418442
chr14	94020580	94020730	id-418498
chr14	94112900	94113050	id-418529
chr14	95756280	95756430	id-418765
chr14	96265340	96265490	id-418818
chr14	96918280	96918430	id-418902
chr14	100504340	100504350	id-1334771
chr14	100619860	100620010	id-420300
chr14	102860340	102860490	id-421259
chr14	103284220	103284370	id-421405
chr14	103945160	103945310	id-421839
chr14	103950240	103950270	id-1334772
chr14	104129100	104129250	id-421987
chr14	106981200	106981350	id-423215
chr14	109310620	109310770	id-423509
chr14	109311540	109311690	id-423513
chr14	109312340	109312490	id-423516
chr14	111982420	111982570	id-423818
chr14	113830580	113830730	id-424015
chr14	114330120	114330270	id-424065
chr14	117665080	117665230	id-424822
chr14	118357640	118357790	id-425168
chr14	119538720	119538870	id-426119
chr14	121543880	121544030	id-427317
chr14	121618740	121618970	id-427415
chr14	121654220	121654370	id-427448
chr14	122068880	122069030	id-427938
chr14	122743860	122744010	id-428702
chr14	123082960	123083110	id-429039
chr14	123083580	123083730	id-429040
chr14	125075140	125075290	id-429660
chr15	4013640	4013790	id-430181
chr15	4326480	4326630	id-430287
chr15	4361420	4361570	id-430299
chr15	7856640	7856790	id-432076
chr15	11227820	11227970	id-433957
chr15	11269560	11269710	id-433969
chr15	12023380	12023430	id-1334773
chr15	12436360	12436510	id-434906
chr15	12548500	12548550	id-1334774
chr15	12616480	12616630	id-435078
chr15	13636160	13636310	id-435559
chr15	20873900	20874050	id-436377
chr15	21040360	21040510	id-436401
chr15	22100180	22100330	id-436514
chr15	22909880	22910030	id-436593
chr15	22910040	22910190	id-436594
chr15	22966460	22966470	id-1334775
chr15	22966580	22966730	id-436607
chr15	24807580	24807730	id-436805
chr15	25221140	25221290	id-436948
chr15	25341040	25341190	id-437054
chr15	26993860	26994010	id-438051
chr15	27391720	27391870	id-438199
chr15	27402420	27402570	id-438221
chr15	27596260	27596410	id-438471
chr15	27602260	27602410	id-438486
chr15	27720540	27720690	id-438623
chr15	28545520	28545670	id-439124
chr15	29153500	29153650	id-439184
chr15	30387460	30387610	id-439397
chr15	30500240	30500390	id-439450
chr15	30577560	30577710	id-439496
chr15	31240000	31240150	id-439880
chr15	31784540	31784690	id-440373
chr15	31971660	31971810	id-440435
chr15	35639280	35639430	id-442213
chr15	35705100	35705250	id-442249
chr15	36213500	36213650	id-442566
chr15	36405000	36405150	id-442791
chr15	36450760	36450890	id-1334776
chr15	37445360	37445510	id-443954
chr15	37599280	37599430	id-444045
chr15	37691660	37691810	id-444112
chr15	39224380	39224530	id-445290
chr15	39299160	39299310	id-445320
chr15	39937380	39937390	id-1334777
chr15	40590240	40590390	id-445835
chr15	40816080	40816230	id-445913
chr15	40895780	40895930	id-445936
chr15	40900360	40900510	id-445938
chr15	40915080	40915230	id-445954
chr15	41190960	41191110	id-446038
chr15	41274380	41274530	id-446077
chr15	41280260	41280410	id-446091
chr15	44537400	44537550	id-447387
chr15	45542760	45542910	id-447548
chr15	48623020	48623170	id-447843
chr15	50558520	50558670	id-448187
chr15	57425700	57425850	id-451495
chr15	58023820	58023970	id-452093
chr15	58024020	58024170	id-452094
chr15	58588860	58589010	id-452530
chr15	58863860	58864010	id-452872
chr15	59323100	59323250	id-453371
chr15	59456980	59457130	id-453572
chr15	59458460	59458610	id-453576
chr15	59714020	59714170	id-453860
chr15	59714200	59714350	id-453861
chr15	62994440	62994590	id-455550
chr15	63930600	63930750	id-456022
chr15	63950160	63950310	id-456049
chr15	63973760	63973790	id-1334778
chr15	64154900	64155050	id-456321
chr15	64350800	64350950	id-456473
chr15	64576560	64576710	id-456584
chr15	64720760	64720910	id-456615
chr15	65988980	65989130	id-456893
chr15	66066740	66066890	id-456920
chr15	66785080	66785230	id-457457
chr15	66791600	66791750	id-457462
chr15	67076920	67077070	id-457826
chr15	67993520	67993670	id-458177
chr15	68107400	68107550	id-458275
chr15	68132360	68132510	id-458284
chr15	68272280	68272430	id-458372
chr15	68276940	68277090	id-458375
chr15	68764120	68764270	id-458506
chr15	68766820	68766970	id-458508
chr15	68767520	68767670	id-458509
chr15	69055520	69055670	id-458676
chr15	69076760	69076910	id-458680
chr15	69106480	69106630	id-458690
chr15	69384740	69384890	id-458747
chr15	71372760	71372910	id-458983
chr15	71375800	71375950	id-458985
chr15	71543120	71543270	id-459041
chr15	71970680	71970830	id-459152
chr15	72191100	72191250	id-459198
chr15	72213140	72213290	id-459205
chr15	72350880	72351030	id-459227
chr15	72378140	72378290	id-459244
chr15	72456480	72456630	id-459264
chr15	72617920	72618070	id-459353
chr15	72680360	72680510	id-459403
chr15	72682020	72682170	id-459407
chr15	72744460	72744610	id-459460
chr15	73667620	73667770	id-460387
chr15	73667780	73667930	id-460388
chr15	73834480	73834630	id-460507
chr15	73858140	73858290	id-460518
chr15	73999720	73999870	id-460592
chr15	73999960	74000110	id-460593
chr15	74149100	74149250	id-460683
chr15	74392920	74393070	id-460820
chr15	74512580	74512730	id-460935
chr15	74731960	74732110	id-461113
chr15	75512740	75512890	id-461628
chr15	75618260	75618290	id-1334779
chr15	75955880	75956030	id-462121
chr15	76293420	76293570	id-462556
chr15	76781580	76781730	id-463149
chr15	76865060	76865210	id-463217
chr15	76898820	76898970	id-463260
chr15	77110380	77110530	id-463486
chr15	77185200	77185350	id-463570
chr15	77766160	77766310	id-464046
chr15	77916120	77916270	id-464170
chr15	77948300	77948450	id-464191
chr15	77949160	77949310	id-464193
chr15	77949720	77949870	id-464194
chr15	78211240	78211390	id-464462
chr15	78523060	78523210	id-464887
chr15	78544260	78544410	id-464911
chr15	78689860	78690010	id-465120
chr15	78768520	78768670	id-465243
chr15	79320080	79320230	id-465916
chr15	79320240	79320390	id-465917
chr15	79333320	79333470	id-465927
chr15	79472000	79472150	id-466052
chr15	80024360	80024510	id-466839
chr15	80157480	80157630	id-466980
chr15	81111120	81111270	id-468014
chr15	81121900	81122050	id-468022
chr15	82003180	82003330	id-468992
chr15	82023180	82023330	id-469018
chr15	82784620	82784770	id-469578
chr15	83727860	83728010	id-470640
chr15	84182840	84182990	id-471039
chr15	84276880	84277030	id-471122
chr15	85296960	85297110	id-472007
chr15	85947660	85947810	id-472844
chr15	86056460	86056610	id-473003
chr15	86594180	86594330	id-473378
chr15	86625380	86625530	id-473390
chr15	86645360	86645510	id-473403
chr15	86666540	86666690	id-473411
chr15	86853560	86853710	id-473465
chr15	86932980	86933130	id-473488
chr15	86938980	86939130	id-473492
chr15	87014880	87015030	id-473503
chr15	87164060	87164210	id-473544
chr15	87166320	87166470	id-473547
chr15	87180480	87180630	id-473559
chr15	87311260	87311410	id-473608
chr15	87414480	87414630	id-473653
chr15	87414760	87414770	id-1334780
chr15	87854160	87854310	id-473816
chr15	87954400	87954550	id-473838
chr15	87993980	87994130	id-473848
chr15	88239280	88239430	id-473923
chr15	88373120	88373270	id-473970
chr15	88401260	88401410	id-473983
chr15	88571900	88572050	id-474114
chr15	89008840	89008990	id-474528
chr15	89228740	89228890	id-474753
chr15	89263460	89263610	id-474800
chr15	90392280	90392430	id-475197
chr15	90620500	90620650	id-475285
chr15	90773120	90773270	id-475321
chr15	90830820	90830970	id-475353
chr15	90848160	90848310	id-475371
chr15	91444840	91444990	id-475663
chr15	91795880	91796030	id-475799
chr15	91830660	91830810	id-475809
chr15	91876580	91876730	id-475814
chr15	91882680	91882830	id-475822
chr15	91909920	91910070	id-475828
chr15	91916420	91916570	id-475830
chr15	91972500	91972650	id-475856
chr15	91985480	91985630	id-475857
chr15	91991500	91991650	id-475860
chr15	92574140	92574290	id-476088
chr15	93096900	93097050	id-476262
chr15	94874580	94874730	id-477378
chr15	95134660	95134810	id-477490
chr15	95143860	95144010	id-477492
chr15	95358580	95358730	id-477582
chr15	95367340	95367490	id-477589
chr15	96163440	96163590	id-478227
chr15	96430720	96430870	id-478469
chr15	96982320	96982470	id-479022
chr15	97027180	97027330	id-479063
chr15	97448320	97448470	id-479522
chr15	97795880	97796030	id-480040
chr15	97997800	97997950	id-480253
chr15	98387620	98387770	id-480444
chr15	98387780	98387930	id-480445
chr15	98507400	98507550	id-480616
chr15	99495580	99495730	id-481891
chr15	100121140	100121290	id-482643
chr15	100430060	100430210	id-482992
chr15	100636960	100637110	id-483308
chr15	100791560	100791710	id-483454
chr15	100835120	100835270	id-483483
chr15	101051620	101051630	id-1334781
chr15	101296480	101296630	id-484095
chr15	101568300	101568450	id-484225
chr15	101632940	101633090	id-484248
chr15	101687260	101687410	id-484275
chr15	103344120	103344270	id-486134
chr16	4644420	4644570	id-487136
chr16	5378820	5378970	id-487810
chr16	5621940	5622090	id-487938
chr16	5733760	5733910	id-487967
chr16	5894360	5894510	id-488025
chr16	6155720	6155870	id-488169
chr16	6311260	6311410	id-488221
chr16	6325040	6325190	id-488228
chr16	6357140	6357290	id-488249
chr16	6383980	6384130	id-488266
chr16	6509120	6509270	id-488322
chr16	7141160	7141230	id-1334782
chr16	7145720	7145870	id-488609
chr16	7788400	7788550	id-488838
chr16	8585900	8586050	id-489103
chr16	9725840	9725990	id-489861
chr16	9953440	9953590	id-489971
chr16	10716940	10717090	id-490573
chr16	11075940	11076090	id-491031
chr16	11086940	11087090	id-491042
chr16	11501640	11501730	id-1334783
chr16	11626320	11626470	id-491613
chr16	11825080	11825230	id-491775
chr16	11853280	11853430	id-491789
chr16	11973960	11974110	id-491846
chr16	12095580	12095730	id-491907
chr16	15355100	15355250	id-493428
chr16	18347220	18347370	id-495319
chr16	18452680	18452830	id-495473
chr16	19877340	19877490	id-496234
chr16	21271880	21272030	id-497264
chr16	21665640	21665790	id-497649
chr16	21852560	21852710	id-497826
chr16	21853860	21854010	id-497828
chr16	25960520	25960670	id-501240
chr16	26549460	26549610	id-501511
chr16	28238440	28238590	id-501927
chr16	28402880	28403030	id-501974
chr16	28514060	28514210	id-502022
chr16	28608680	28608830	id-502053
chr16	28761820	28761970	id-502098
chr16	28890980	28891130	id-502180
chr16	29504860	29505010	id-502383
chr16	30915760	30915910	id-503963
chr16	31002300	31002450	id-504075
chr16	31184880	31185030	id-504266
chr16	31211760	31211910	id-504307
chr16	31932460	31932610	id-505023
chr16	31934280	31934430	id-505030
chr16	33158800	33158950	id-506294
chr16	33932120	33932270	id-507130
chr16	34122700	34122850	id-507371
chr16	35161180	35161330	id-508209
chr16	35165060	35165210	id-508213
chr16	35189600	35189750	id-508231
chr16	35224100	35224250	id-508268
chr16	35549580	35549730	id-508509
chr16	35592060	35592210	id-508552
chr16	35714880	35715030	id-508658
chr16	36531000	36531150	id-509136
chr16	37355760	37355910	id-509558
chr16	37433640	37433790	id-509592
chr16	37506920	37507070	id-509636
chr16	37622640	37622790	id-509744
chr16	38592380	38592530	id-510703
chr16	38675860	38676010	id-510781
chr16	38904400	38904550	id-510927
chr16	38912160	38912310	id-510942
chr16	38954060	38954210	id-510981
chr16	38983120	38983270	id-511002
chr16	39026280	39026430	id-511021
chr16	40325060	40325210	id-511286
chr16	40490440	40490590	id-511326
chr16	40509880	40510030	id-511330
chr16	40567720	40567870	id-511344
chr16	40567920	40568070	id-511345
chr16	40878500	40878650	id-511418
chr16	41592180	41592330	id-511579
chr16	41729480	41729630	id-511625
chr16	42294280	42294430	id-511830
chr16	42294700	42294850	id-511831
chr16	42381680	42381830	id-511879
chr16	43026580	43026730	id-512124
chr16	43130180	43130330	id-512168
chr16	43130340	43130490	id-512169
chr16	43945820	43945970	id-512817
chr16	44612840	44612990	id-513373
chr16	44617300	44617450	id-513382
chr16	45722820	45722970	id-514128
chr16	45723600	45723750	id-514130
chr16	45723760	45723770	id-1334784
chr16	48127000	48127150	id-514781
chr16	49869480	49869630	id-515504
chr16	50174620	50174770	id-515749
chr16	51120060	51120210	id-516167
chr16	56188440	56188590	id-517768
chr16	57168160	57168310	id-518165
chr16	59969740	59969890	id-519582
chr16	61545920	61546070	id-519716
chr16	62407700	62407850	id-519761
chr16	62500260	62500410	id-519790
chr16	62773400	62773550	id-519854
chr16	64711720	64711870	id-520348
chr16	64987780	64987930	id-520530
chr16	65029640	65029790	id-520539
chr16	65214620	65214770	id-520583
chr16	65379680	65379830	id-520604
chr16	66987280	66987430	id-520925
chr16	67064300	67064450	id-520946
chr16	67125200	67125350	id-520976
chr16	67311340	67311490	id-521025
chr16	67409540	67409690	id-521047
chr16	67411300	67411450	id-521049
chr16	67482920	67483070	id-521065
chr16	67617660	67617810	id-521119
chr16	67619840	67619990	id-521125
chr16	67644040	67644190	id-521134
chr16	70690200	70690350	id-521573
chr16	70869520	70869670	id-521604
chr16	71043680	71043830	id-521625
chr16	72511000	72511150	id-521859
chr16	73035560	73035710	id-522153
chr16	73035940	73036090	id-522154
chr16	73948440	73948590	id-522423
chr16	74409080	74409230	id-522611
chr16	75090100	75090250	id-522805
chr16	75092760	75092910	id-522812
chr16	75264260	75264410	id-522847
chr16	76275540	76275690	id-523258
chr16	76951180	76951330	id-523788
chr16	77556780	77556930	id-524174
chr16	84042400	84042550	id-525338
chr16	84042580	84042730	id-525339
chr16	84172420	84172570	id-525355
chr16	85092940	85093090	id-525832
chr16	85171500	85171650	id-525942
chr16	89928960	89929110	id-527721
chr16	90023260	90023410	id-527840
chr16	90550400	90550550	id-528455
chr16	90580720	90580870	id-528466
chr16	91166300	91166450	id-528982
chr16	91306200	91306350	id-529112
chr16	92116240	92116390	id-530092
chr16	92121240	92121390	id-530102
chr16	92328260	92328410	id-530299
chr16	92936480	92936630	id-531015
chr16	93102540	93102690	id-531170
chr16	93459360	93459510	id-531482
chr16	93743440	93743590	id-531753
chr16	94382360	94382510	id-532268
chr16	94956140	94956290	id-532878
chr16	95072120	95072270	id-532960
chr16	95075020	95075170	id-532963
chr16	95153080	95153230	id-533013
chr16	95197320	95197470	id-533048
chr16	95402340	95402490	id-533133
chr16	96621740	96621890	id-534317
chr16	96623740	96623890	id-534318
chr16	96863200	96863350	id-534460
chr16	96895100	96895250	id-534475
chr16	96917600	96917750	id-534488
chr16	96947060	96947210	id-534505
chr16	96976120	96976270	id-534519
chr16	97065400	97065550	id-534552
chr16	97141580	97141730	id-534607
chr16	97294420	97294570	id-534683
chr16	97391540	97391690	id-534731
chr16	97895000	97895150	id-535039
chr17	3611380	3611530	id-535864
chr17	4152060	4152210	id-535992
chr17	4296960	4297110	id-536063
chr17	4804200	4804350	id-536281
chr17	5277600	5277750	id-536907
chr17	5287020	5287170	id-536918
chr17	5373060	5373210	id-537004
chr17	5528020	5528170	id-537179
chr17	5551280	5551430	id-537198
chr17	6993880	6994030	id-538126
chr17	7490980	7491130	id-538463
chr17	8560660	8560810	id-539103
chr17	8708320	8708470	id-539213
chr17	8929220	8929370	id-539360
chr17	9077680	9077830	id-539486
chr17	9245540	9245690	id-539599
chr17	9580400	9580550	id-539696
chr17	9600040	9600190	id-539702
chr17	9868300	9868450	id-539775
chr17	9953140	9953290	id-539818
chr17	10810600	10810750	id-540456
chr17	11047180	11047330	id-540565
chr17	11279480	11279630	id-540658
chr17	11317060	11317210	id-540672
chr17	11526740	11526890	id-540768
chr17	11819340	11819490	id-540902
chr17	12039280	12039430	id-541014
chr17	12074120	12074270	id-541036
chr17	12080880	12081030	id-541041
chr17	12092800	12092950	id-541045
chr17	12092960	12093110	id-541046
chr17	12303540	12303690	id-541193
chr17	15868820	15868970	id-543606
chr17	15944580	15944730	id-543655
chr17	16130620	16130770	id-543775
chr17	23840440	23840590	id-545223
chr17	24202560	24202710	id-545551
chr17	25535480	25535630	id-546825
chr17	25538560	25538710	id-546828
chr17	25745940	25746090	id-547032
chr17	25761740	25761890	id-547051
chr17	25769120	25769270	id-547059
chr17	25947040	25947190	id-547238
chr17	26093200	26093350	id-547430
chr17	26827300	26827450	id-548297
chr17	27333260	27333410	id-548913
chr17	27440680	27440830	id-549016
chr17	27526400	27526410	id-1334785
chr17	27545620	27545770	id-549114
chr17	27655180	27655330	id-549222
chr17	27664980	27665130	id-549233
chr17	27824800	27824950	id-549479
chr17	27838000	27838150	id-549486
chr17	28714900	28715050	id-550663
chr17	28880080	28880230	id-550840
chr17	29805460	29805610	id-552177
chr17	29857180	29857330	id-552251
chr17	29869440	29869590	id-552271
chr17	30445420	30445570	id-552941
chr17	30607380	30607530	id-553094
chr17	31526500	31526650	id-554006
chr17	31537380	31537530	id-554015
chr17	31555840	31555990	id-554031
chr17	31588560	31588710	id-554085
chr17	31623920	31623930	id-1334786
chr17	31693280	31693430	id-1334787
chr17	33677020	33677170	id-555698
chr17	34766880	34767030	id-556815
chr17	35684120	35684270	id-557868
chr17	42024780	42024930	id-559480
chr17	43977260	43977410	id-560438
chr17	44139240	44139390	id-560532
chr17	44788460	44788610	id-561054
chr17	46732440	46732590	id-563025
chr17	47064880	47065030	id-563482
chr17	47461140	47461290	id-563848
chr17	48009360	48009510	id-564530
chr17	48166280	48166430	id-564739
chr17	48644160	48644310	id-565142
chr17	49082340	49082370	id-1334788
chr17	49093700	49093850	id-565380
chr17	49116180	49116190	id-1334789
chr17	49297020	49297170	id-565478
chr17	50022780	50022930	id-565915
chr17	50254000	50254150	id-566136
chr17	50323680	50323830	id-566211
chr17	50531920	50532070	id-566372
chr17	50738620	50738770	id-566601
chr17	51510340	51510490	id-566944
chr17	53006220	53006370	id-567559
chr17	56167700	56167850	id-568296
chr17	56285680	56285830	id-568464
chr17	56510540	56510690	id-568719
chr17	56519800	56519950	id-568730
chr17	56593300	56593450	id-568808
chr17	56624660	56624810	id-568868
chr17	57042260	57042410	id-569318
chr17	58547360	58547510	id-569892
chr17	59031240	59031270	id-1334790
chr17	64316560	64316710	id-571542
chr17	66047240	66047390	id-572507
chr17	66467960	66468110	id-572948
chr17	66540520	66540670	id-572981
chr17	66559460	66559610	id-572989
chr17	66586340	66586490	id-573021
chr17	66604080	66604230	id-573038
chr17	66674880	66675030	id-573085
chr17	66675580	66675730	id-573088
chr17	66751320	66751470	id-573179
chr17	66789920	66790070	id-573230
chr17	66790120	66790270	id-573231
chr17	67036600	67036750	id-573411
chr17	67240860	67241010	id-573539
chr17	68755440	68755590	id-574236
chr17	69120860	69121010	id-574298
chr17	69186080	69186230	id-574305
chr17	69187300	69187450	id-574309
chr17	69232960	69233050	id-1334791
chr17	69353560	69353710	id-574376
chr17	69447440	69447590	id-574413
chr17	69526200	69526350	id-574463
chr17	69557520	69557670	id-574490
chr17	69613660	69613810	id-574523
chr17	69856660	69856810	id-574653
chr17	69939820	69939970	id-574662
chr17	70044760	70044910	id-574683
chr17	70421440	70421590	id-574786
chr17	70836220	70836370	id-574911
chr17	70870960	70871110	id-574934
chr17	70871380	70871530	id-574935
chr17	72364700	72364850	id-576292
chr17	73394680	73394830	id-576817
chr17	73837160	73837310	id-577186
chr17	73849880	73850030	id-577192
chr17	73891240	73891390	id-577221
chr17	74061420	74061570	id-577323
chr17	76029280	76029430	id-578619
chr17	80486020	80486170	id-580561
chr17	80565820	80565970	id-580650
chr17	81351880	81352030	id-581364
chr17	81410480	81410630	id-581428
chr17	81715880	81716030	id-581532
chr17	81902200	81902350	id-581637
chr17	81923440	81923590	id-581650
chr17	81938240	81938390	id-581664
chr17	81957580	81957730	id-581681
chr17	81989280	81989430	id-581699
chr17	83948380	83948530	id-582560
chr17	84662880	84663030	id-583564
chr17	84950560	84950630	id-1334792
chr17	85146760	85146910	id-584014
chr17	85962340	85962490	id-584597
chr17	86059460	86059610	id-584699
chr17	86829340	86829490	id-585392
chr17	87568520	87568670	id-586094
chr17	87729760	87729910	id-586300
chr17	87768740	87768890	id-586368
chr17	88716140	88716290	id-587176
chr17	90516880	90517030	id-587865
chr17	90596200	90596350	id-587879
chr17	91199520	91199670	id-588096
chr18	4869560	4869710	id-589605
chr18	5269440	5269590	id-589962
chr18	12832380	12832530	id-593735
chr18	13578520	13578670	id-594223
chr18	15151640	15151790	id-594979
chr18	15160520	15160670	id-594988
chr18	15170800	15170950	id-594996
chr18	15467660	15467810	id-595246
chr18	15766940	15767090	id-595373
chr18	15823280	15823430	id-595392
chr18	16516460	16516610	id-595537
chr18	19343540	19343690	id-596019
chr18	19762720	19762870	id-596058
chr18	20450100	20450250	id-596268
chr18	23007880	23008030	id-597425
chr18	23249580	23249670	id-1334793
chr18	23469320	23469470	id-597530
chr18	23653260	23653410	id-597608
chr18	23680580	23680730	id-597629
chr18	23680840	23680990	id-597630
chr18	23834440	23834590	id-597698
chr18	24039420	24039570	id-597892
chr18	24617500	24617650	id-598348
chr18	25117940	25118090	id-598743
chr18	25242220	25242370	id-598800
chr18	25627780	25627930	id-598919
chr18	25662620	25662770	id-598949
chr18	25740140	25740290	id-599042
chr18	25755800	25755950	id-599062
chr18	25768460	25768610	id-599079
chr18	25776960	25777110	id-599088
chr18	25818920	25819070	id-599139
chr18	25839180	25839330	id-599158
chr18	25850880	25851030	id-599170
chr18	25910400	25910550	id-599210
chr18	25912220	25912370	id-599215
chr18	25913460	25913610	id-599219
chr18	25929600	25929750	id-599229
chr18	25957620	25957770	id-599233
chr18	26647980	26648130	id-599362
chr18	26648420	26648570	id-599363
chr18	26674580	26674730	id-599365
chr18	27700680	27700830	id-599494
chr18	27700840	27700990	id-599495
chr18	29522740	29522890	id-599740
[truncated: 2,540 more rows]
