# Supplementary material for: DNase I hypersensitivity analysis of the mouse brain and retina identifies region-specific regulatory elements
Source: Epigenetics Chromatin. 2015 Feb 28;8:8. doi: 10.1186/1756-8935-8-8 (PMC4429822; doi:10.1186/1756-8935-8-8)
Supplement: Supplementary file 7 — Additional file 7: Table S3: Genomic intervals for retinal specific DNase I-hypersensitive sites. Genomic interval file in tabular format for DHSs unique to the mouse retina, but not other tissues. (TXT 69 KB) [file 13072_2014_358_MOESM7_ESM.txt]

Supplemental Table S3: Genomic Intervals for retinal specific DNaseI Hypersensitive Sites.
chr1	4347880	4348030	id-233
chr1	4349380	4349530	id-235
chr1	4350360	4350510	id-237
chr1	4373840	4373990	id-241
chr1	5059300	5059450	id-549
chr1	9908120	9908270	id-1771
chr1	13013420	13013570	id-2809
chr1	14247700	14247850	id-3605
chr1	14404060	14404210	id-3679
chr1	15903440	15903590	id-4118
chr1	19375080	19375230	id-5116
chr1	24499020	24499170	id-7073
chr1	34268740	34268890	id-9125
chr1	34327740	34327890	id-9176
chr1	34327980	34328130	id-9177
chr1	36607780	36607930	id-10738
chr1	37271120	37271270	id-11442
chr1	37275920	37276070	id-11449
chr1	39506840	39506990	id-13324
chr1	40010380	40010530	id-13910
chr1	43611200	43611350	id-15881
chr1	51875420	51875570	id-17942
chr1	52387500	52387650	id-18377
chr1	54916840	54916990	id-19720
chr1	55688380	55688530	id-20338
chr1	59218440	59218590	id-22244
chr1	59220920	59221070	id-22250
chr1	61388900	61389050	id-24060
chr1	61399700	61399850	id-24062
chr1	62801100	62801250	id-24768
chr1	64850840	64850990	id-26182
chr1	64931180	64931330	id-26264
chr1	64934940	64935090	id-26270
chr1	64992500	64992650	id-26325
chr1	66386400	66386550	id-26792
chr1	66449700	66449850	id-26833
chr1	66680120	66680270	id-26888
chr1	66733040	66733190	id-26911
chr1	66877900	66878050	id-27002
chr1	70919160	70919310	id-28079
chr1	71253060	71253210	id-28210
chr1	71688180	71688330	id-28395
chr1	73101880	73102030	id-29548
chr1	74895340	74895490	id-31026
chr1	75406680	75406830	id-31563
chr1	75906060	75906210	id-31978
chr1	76023640	76023790	id-32030
chr1	76111400	76111550	id-32084
chr1	76114620	76114770	id-32085
chr1	76163240	76163390	id-32101
chr1	77079560	77079710	id-32411
chr1	77079740	77079890	id-32412
chr1	78563980	78564130	id-33373
chr1	78564140	78564290	id-33374
chr1	79615500	79615650	id-33759
chr1	81570820	81570970	id-34658
chr1	82063000	82063150	id-34871
chr1	82686180	82686330	id-35269
chr1	83344660	83344810	id-35698
chr1	83394300	83394450	id-35717
chr1	88053260	88053410	id-37186
chr1	88448560	88448710	id-37710
chr1	89067080	89067230	id-38095
chr1	89567740	89567890	id-38551
chr1	89699980	89700130	id-38673
chr1	89700260	89700410	id-38674
chr1	91229020	91229170	id-40016
chr1	91483240	91483390	id-40280
chr1	91790000	91790150	id-40577
chr1	91941040	91941190	id-40703
chr1	92709920	92710070	id-41376
chr1	94346280	94346430	id-42905
chr1	95197060	95197210	id-43540
chr1	99464700	99464850	id-44609
chr1	99552460	99552610	id-44697
chr1	99835360	99835510	id-44868
chr1	105797040	105797190	id-45533
chr1	106419180	106419330	id-45569
chr1	118983840	118983990	id-48069
chr1	121135200	121135350	id-48921
chr1	121317760	121317910	id-49062
chr1	121320960	121321110	id-49074
chr1	122241540	122241690	id-49794
chr1	122783660	122783810	id-50055
chr1	123051640	123051790	id-50157
chr1	123368280	123368430	id-50383
chr1	124392820	124392970	id-50584
chr1	127085860	127086010	id-50923
chr1	127234120	127234270	id-50947
chr1	128052540	128052690	id-51373
chr1	131053940	131054090	id-53345
chr1	132598640	132598790	id-53777
chr1	134263660	134263810	id-55614
chr1	134310700	134310850	id-55685
chr1	134497740	134497890	id-55863
chr1	134617960	134618110	id-55957
chr1	134726300	134726450	id-56035
chr1	136169560	136169710	id-57700
chr1	136464220	136464370	id-58031
chr1	137225700	137225850	id-58780
chr1	137427360	137427510	id-58983
chr1	137453240	137453390	id-59022
chr1	137488040	137488190	id-59066
chr1	137491940	137492090	id-59073
chr1	137903880	137904030	id-59536
chr1	137904060	137904210	id-59537
chr1	137929640	137929790	id-59577
chr1	138025680	138025830	id-59663
chr1	139785320	139785470	id-60942
chr1	139823060	139823210	id-60990
chr1	139859880	139860030	id-61026
chr1	140697960	140698110	id-61652
chr1	141152300	141152450	id-61986
chr1	141268040	141268190	id-62029
chr1	145068900	145069050	id-62625
chr1	145252740	145252890	id-62674
chr1	148738800	148738950	id-63564
chr1	152160040	152160190	id-64125
chr1	152166480	152166630	id-64132
chr1	152169480	152169630	id-64135
chr1	152169640	152169790	id-64136
chr1	152338040	152338190	id-64231
chr1	155900920	155901070	id-67257
chr1	156421340	156421490	id-67493
chr1	157497760	157497910	id-68438
chr1	157502180	157502330	id-68441
chr1	157854400	157854550	id-68695
chr1	159112020	159112170	id-69738
chr1	159112280	159112430	id-69739
chr1	159291940	159292090	id-69832
chr1	159525380	159525530	id-70020
chr1	160476760	160476910	id-70372
chr1	166108680	166108830	id-73811
chr1	168938900	168939050	id-75865
chr1	168976720	168976870	id-75894
chr1	169368520	169368670	id-76253
chr1	170280960	170281110	id-76801
chr1	172141260	172141410	id-77724
chr1	172141860	172142010	id-77725
chr1	174417760	174417910	id-80029
chr1	174418940	174419090	id-1334704
chr1	174419120	174419270	id-80031
chr1	176925180	176925330	id-80962
chr1	177203220	177203370	id-81047
chr1	178941400	178941550	id-81844
chr1	179375640	179375790	id-82100
chr1	179375800	179375950	id-82101
chr1	179542320	179542470	id-82239
chr1	180755140	180755290	id-83018
chr1	180883560	180883710	id-83097
chr1	181273660	181273810	id-83425
chr1	182715040	182715190	id-84867
chr1	185699300	185699450	id-87037
chr1	187688420	187688570	id-88497
chr1	188486980	188487130	id-88947
chr1	189260800	189260950	id-89431
chr1	189273460	189273610	id-89441
chr1	189788780	189788930	id-89745
chr1	189823180	189823330	id-89765
chr1	189823520	189823670	id-89766
chr1	190085840	190085990	id-89901
chr1	190086900	190087050	id-89904
chr1	190119220	190119370	id-89912
chr1	191860700	191860850	id-91024
chr1	192054840	192054990	id-91171
chr1	192094420	192094570	id-91185
chr1	192387020	192387170	id-91295
chr1	192468460	192468610	id-91330
chr1	193601560	193601710	id-92423
chr1	193767900	193768050	id-92615
chr1	193800680	193800830	id-92660
chr1	195013340	195013490	id-93602
chr1	195807940	195808090	id-94255
chr1	196526760	196526910	id-94614
chr1	196817300	196817450	id-94837
chr10	9168440	9168590	id-98428
chr10	9612860	9613010	id-98660
chr10	13437560	13437710	id-100412
chr10	17445520	17445670	id-102018
chr10	19914740	19914890	id-104043
chr10	19920580	19920730	id-104052
chr10	21305040	21305190	id-105276
chr10	21716600	21716750	id-105680
chr10	21718040	21718190	id-105685
chr10	21736820	21736970	id-105704
chr10	21737740	21737890	id-105707
chr10	25128040	25128190	id-107658
chr10	25576700	25576850	id-107882
chr10	38390180	38390330	id-111827
chr10	39457600	39457750	id-112725
chr10	39590760	39590910	id-112783
chr10	39590980	39591130	id-112784
chr10	41306820	41306970	id-114243
chr10	41372260	41372410	id-114315
chr10	42292480	42292630	id-115249
chr10	42599200	42599350	id-115565
chr10	42846480	42846630	id-115805
chr10	42846640	42846790	id-115806
chr10	43479860	43480010	id-116490
chr10	44196420	44196570	id-117086
chr10	44196840	44196990	id-117087
chr10	44198260	44198410	id-117091
chr10	44213300	44213450	id-117109
chr10	44216000	44216150	id-117112
chr10	44251500	44251650	id-117153
chr10	44256080	44256230	id-117161
chr10	46899860	46900010	id-118114
chr10	47065660	47065810	id-118126
chr10	59046960	59047110	id-122076
chr10	59489940	59490090	id-122647
chr10	60161680	60161830	id-123298
chr10	60378220	60378370	id-123527
chr10	60513920	60514070	id-123608
chr10	61348540	61348690	id-124483
chr10	61758920	61759070	id-124843
chr10	62503140	62503290	id-125537
chr10	63177020	63177170	id-126006
chr10	63939000	63939150	id-126193
chr10	66685280	66685430	id-127077
chr10	68573420	68573570	id-128588
chr10	68737180	68737330	id-128732
chr10	69174980	69175130	id-129143
chr10	69253440	69253590	id-129208
chr10	69984240	69984390	id-129894
chr10	73163600	73163750	id-130963
chr10	73191460	73191610	id-130968
chr10	74319400	74319550	id-131146
chr10	74462980	74463130	id-131231
chr10	76279420	76279570	id-132897
chr10	76436580	76436730	id-133001
chr10	76436860	76437010	id-133002
chr10	76470880	76471030	id-133017
chr10	77386700	77386850	id-133881
chr10	78998680	78998830	id-134760
chr10	79657520	79657670	id-135735
chr10	79659600	79659750	id-135736
chr10	79704980	79705130	id-135776
chr10	80304480	80304630	id-136647
chr10	80852960	80853110	id-137447
chr10	82731400	82731550	id-138718
chr10	84423320	84423470	id-140090
chr10	84477180	84477330	id-140144
chr10	89996120	89996270	id-143163
chr10	91252940	91253090	id-143872
chr10	91913620	91913770	id-144115
chr10	92444580	92444730	id-144258
chr10	93716020	93716170	id-145603
chr10	93896800	93896950	id-145750
chr10	96564200	96564350	id-148296
chr10	96577320	96577470	id-148297
chr10	97572600	97572750	id-148628
chr10	97813020	97813170	id-148692
chr10	97971540	97971690	id-148742
chr10	99403120	99403270	id-149914
chr10	104990140	104990290	id-151090
chr10	106181360	106181510	id-151399
chr10	108311980	108312130	id-152534
chr10	108398800	108398950	id-152577
chr10	108448920	108449070	id-152607
chr10	110825300	110825450	id-153730
chr10	111980220	111980370	id-154482
chr10	113651600	113651750	id-154741
chr10	115796100	115796250	id-155655
chr10	116194920	116195070	id-156025
chr10	118242320	118242470	id-157786
chr10	118307720	118307870	id-157850
chr10	118847080	118847230	id-158242
chr10	119472480	119472630	id-158566
chr10	122136160	122136310	id-160771
chr10	123600620	123600770	id-161536
chr10	126228740	126228890	id-162384
chr10	126310100	126310250	id-162454
chr10	126351480	126351630	id-162485
chr10	127732100	127732250	id-164170
chr10	127824180	127824330	id-164300
chr10	129677120	129677270	id-165119
chr10	129725440	129725590	id-165138
chr11	3428760	3428910	id-165883
chr11	3622160	3622310	id-166047
chr11	3622360	3622510	id-166048
chr11	3623000	3623150	id-166049
chr11	4802060	4802210	id-167375
chr11	5814100	5814250	id-168494
chr11	5875200	5875350	id-168561
chr11	6412340	6412490	id-169106
chr11	6414840	6414990	id-169107
chr11	6415020	6415170	id-169108
chr11	6986860	6987010	id-169549
chr11	11882620	11882770	id-171601
chr11	11883000	11883150	id-171602
chr11	17253760	17253910	id-172916
chr11	20727860	20728010	id-175081
chr11	20750340	20750490	id-175107
chr11	22889940	22890090	id-176757
chr11	22909880	22910030	id-176784
chr11	22912480	22912630	id-176786
chr11	23881940	23882090	id-177353
chr11	25075000	25075150	id-178021
chr11	26006500	26006650	id-178270
chr11	29635380	29635530	id-179294
chr11	31381100	31381250	id-180193
chr11	31917840	31917990	id-180759
chr11	32695200	32695350	id-181651
chr11	35311580	35311730	id-183362
chr11	35406740	35406890	id-183439
chr11	35477100	35477250	id-183495
chr11	35477260	35477410	id-183496
chr11	35687720	35687870	id-183680
chr11	37016260	37016410	id-184397
chr11	37270840	37270990	id-184448
chr11	43612220	43612370	id-186028
chr11	45147360	45147510	id-187109
chr11	45217940	45218090	id-187123
chr11	45218740	45218890	id-187124
chr11	47076980	47077130	id-188331
chr11	52717680	52717830	id-191940
chr11	54119020	54119170	id-193283
chr11	59186940	59187090	id-196827
chr11	59622020	59622170	id-197232
chr11	62127220	62127370	id-199750
chr11	62349180	62349330	id-199941
chr11	62452240	62452390	id-200112
chr11	63705240	63705390	id-200927
chr11	63713860	63714010	id-200944
chr11	63767500	63767650	id-201008
chr11	67495500	67495650	id-203022
chr11	67514180	67514330	id-203035
chr11	67516680	67516830	id-203037
chr11	67594280	67594430	id-203085
chr11	68588200	68588350	id-204011
chr11	68899680	68899830	id-204402
chr11	69050500	69050650	id-204567
chr11	69361640	69361790	id-204918
chr11	69405680	69405830	id-204990
chr11	69416080	69416230	id-204997
chr11	69467040	69467190	id-205058
chr11	69606340	69606490	id-205265
chr11	69827860	69828010	id-205581
chr11	69830580	69830730	id-205586
chr11	69839440	69839590	id-205604
chr11	72845220	72845370	id-208058
chr11	74281780	74281930	id-208498
chr11	75104960	75105110	id-209452
chr11	75591740	75591890	id-210052
chr11	75607000	75607150	id-210061
chr11	75984980	75985130	id-210482
chr11	76383120	76383270	id-211019
chr11	77047660	77047810	id-211636
chr11	77744820	77744970	id-212385
chr11	77815380	77815530	id-212469
chr11	78156060	78156210	id-212867
chr11	78158900	78159050	id-212877
chr11	78159980	78160130	id-212882
chr11	78313220	78313370	id-213054
chr11	78575880	78576030	id-213316
chr11	78596640	78596790	id-213347
chr11	78596880	78597030	id-213348
chr11	80029960	80030110	id-214982
chr11	80051940	80052090	id-214992
chr11	80146160	80146310	id-215071
chr11	80359360	80359510	id-215301
chr11	80995220	80995430	id-215698
chr11	81130640	81130790	id-215757
chr11	81620900	81621050	id-216005
chr11	81740080	81740230	id-216058
chr11	82039580	82039730	id-216240
chr11	82142520	82142670	id-216274
chr11	82681600	82681750	id-216642
chr11	83155520	83155670	id-216997
chr11	97213640	97213790	id-228472
chr11	98260900	98261050	id-229859
chr11	98555640	98555790	id-230189
chr11	100517840	100517990	id-232070
chr11	101530940	101531090	id-233390
chr11	101696020	101696170	id-233557
chr11	101945420	101945570	id-233828
chr11	101945640	101945790	id-233829
chr11	102622860	102623010	id-234628
chr11	102819120	102819270	id-234831
chr11	102846000	102846150	id-234853
chr11	106206120	106206270	id-237719
chr11	106259660	106259810	id-237782
chr11	106468220	106468370	id-238066
chr11	112834680	112834830	id-242831
chr11	113282640	113282790	id-243356
chr11	113760120	113760270	id-243940
chr11	113836220	113836370	id-243984
chr11	113883600	113883750	id-244024
chr11	113903460	113903610	id-244037
chr11	114380760	114380910	id-244437
chr11	114484480	114484630	id-244522
chr11	114633340	114633490	id-244699
chr11	115095580	115095730	id-245183
chr11	115469800	115469950	id-245667
chr11	116112120	116112270	id-246601
chr11	116454820	116454970	id-247101
chr11	116761640	116761790	id-247530
chr11	116761840	116761990	id-247531
chr11	117245700	117245850	id-248253
chr11	117269940	117270090	id-248287
chr11	118386420	118386570	id-249794
chr11	118415920	118416070	id-249830
chr11	118844020	118844170	id-250203
chr11	118967140	118967290	id-250406
chr11	119990740	119990890	id-251682
chr11	120222700	120222850	id-252060
chr11	120313680	120313830	id-252154
chr11	120314340	120314490	id-252155
chr11	120314720	120314870	id-252156
chr12	3838900	3839050	id-254296
chr12	4516700	4516850	id-254852
chr12	5814860	5815010	id-255658
chr12	7497140	7497290	id-255911
chr12	7497300	7497450	id-255912
chr12	7574760	7574910	id-255933
chr12	7703300	7703450	id-255955
chr12	7745600	7745750	id-255970
chr12	11461060	11461210	id-257920
chr12	12834740	12834890	id-258517
chr12	13720020	13720170	id-258984
chr12	15481640	15481790	id-259303
chr12	15802820	15802970	id-259478
chr12	15890200	15890350	id-259581
chr12	16214160	16214310	id-259855
chr12	16276000	16276150	id-259893
chr12	26197520	26197670	id-263149
chr12	26906380	26906530	id-263445
chr12	29836640	29836790	id-264843
chr12	31010520	31010670	id-265475
chr12	31056560	31056710	id-265507
chr12	31610880	31611030	id-265692
chr12	35211280	35211430	id-268089
chr12	36056400	36056550	id-268522
chr12	36200120	36200270	id-268576
chr12	51715320	51715470	id-272816
chr12	51715480	51715630	id-272817
chr12	53891780	53891930	id-1334705
chr12	53892080	53892230	id-274023
chr12	54304860	54305010	id-274252
chr12	55426600	55426750	id-274896
chr12	65787100	65787250	id-277872
chr12	69668120	69668270	id-278586
chr12	69703800	69703950	id-278599
chr12	71417160	71417310	id-279914
chr12	71997860	71998010	id-280447
chr12	72979020	72979170	id-281226
chr12	74039320	74039470	id-282002
chr12	74041780	74041930	id-282011
chr12	74046420	74046570	id-282025
chr12	74053580	74053730	id-282035
chr12	74825280	74825430	id-282844
chr12	74931060	74931210	id-282961
chr12	74931540	74931690	id-282963
chr12	75195420	75195570	id-283186
chr12	76538100	76538250	id-283609
chr12	76735700	76735850	id-283817
chr12	76937560	76937710	id-284045
chr12	81860540	81860690	id-288307
chr12	82327220	82327370	id-288792
chr12	82803700	82803850	id-288991
chr12	85805580	85805730	id-291263
chr12	85891960	85892110	id-291323
chr12	85893360	85893510	id-291326
chr12	85910700	85910850	id-291336
chr12	87182180	87182330	id-292694
chr12	87794780	87794930	id-293238
chr12	87848740	87848890	id-293288
chr12	87988820	87988970	id-293367
chr12	88379940	88380090	id-293898
chr12	88468300	88468450	id-293946
chr12	90057200	90057350	id-294539
chr12	90057400	90057550	id-294540
chr12	90057700	90057850	id-294541
chr12	90313140	90313290	id-294647
chr12	92152560	92152710	id-295182
chr12	99939960	99940110	id-297273
chr12	100170780	100170930	id-297446
chr12	100171220	100171370	id-297447
chr12	100171380	100171670	id-297448
chr12	100397380	100397530	id-297603
chr12	100679280	100679430	id-298007
chr12	100679440	100679590	id-298008
chr12	101771540	101771690	id-299103
chr12	101953780	101953930	id-299240
chr12	102150760	102150910	id-299443
chr12	103353320	103353470	id-300023
chr12	103382740	103382890	id-300038
chr12	103449140	103449290	id-300080
chr12	103678960	103679110	id-300357
chr12	103870100	103870250	id-300575
chr12	106166680	106166830	id-302229
chr12	106214240	106214390	id-302274
chr12	106528800	106528950	id-302521
chr12	106698940	106699090	id-302619
chr12	108704560	108704710	id-303921
chr12	109676480	109676630	id-304841
chr12	110038840	110038990	id-305192
chr12	110275800	110275950	id-305427
chr12	111283820	111283970	id-305920
chr12	111675940	111676090	id-306206
chr12	111691940	111692090	id-306227
chr12	111945860	111946010	id-306525
chr12	112044660	112044810	id-306634
chr12	112324260	112324410	id-306974
chr12	112344780	112344930	id-306998
chr12	113218360	113218510	id-308104
chr12	113466500	113466650	id-308325
chr12	117385920	117386070	id-310183
chr13	7938760	7938910	id-313950
chr13	9640260	9640410	id-314747
chr13	9894660	9894810	id-314886
chr13	18345100	18345250	id-317859
chr13	18951820	18951970	id-318028
chr13	21122480	21122630	id-319094
chr13	23829040	23829190	id-320611
chr13	28571100	28571250	id-322692
chr13	30080900	30081050	id-323914
chr13	30753840	30753990	id-324309
chr13	30769960	30770110	id-324323
chr13	37596440	37596590	id-328623
chr13	37597620	37597770	id-328625
chr13	37855760	37855910	id-328942
chr13	41172460	41172610	id-330878
chr13	41173420	41173570	id-330879
chr13	41174200	41174350	id-330880
chr13	42821240	42821390	id-332191
chr13	42834240	42834390	id-332199
chr13	43744680	43744830	id-333055
chr13	44043800	44043950	id-333357
chr13	44044100	44044250	id-333358
chr13	44457260	44457410	id-333742
chr13	44548620	44548770	id-333846
chr13	44987900	44988050	id-334373
chr13	47033660	47033810	id-336271
chr13	47169740	47169890	id-336399
chr13	47250100	47250250	id-336495
chr13	48049160	48049310	id-336871
chr13	48510580	48510730	id-337081
chr13	53659660	53659810	id-340986
chr13	53692620	53692770	id-341000
chr13	53744440	53744590	id-341023
chr13	53777580	53777730	id-341042
chr13	53998300	53998450	id-341149
chr13	54120340	54120490	id-341197
chr13	54138260	54138410	id-341207
chr13	54391620	54391770	id-341458
chr13	54705720	54705870	id-341794
chr13	54860520	54860670	id-341939
chr13	70106960	70107110	id-350075
chr13	70371960	70372110	id-350199
chr13	73644020	73644170	id-351757
chr13	91098620	91098770	id-357022
chr13	91462060	91462210	id-357229
chr13	92901760	92901910	id-357741
chr13	92998120	92998270	id-357773
chr13	95636940	95637090	id-359758
chr13	95660600	95660750	id-359822
chr13	95933100	95933250	id-359969
chr13	97210480	97210630	id-360896
chr13	97517880	97518030	id-361173
chr13	97840480	97840630	id-361374
chr13	97858260	97858410	id-361405
chr13	98130620	98130770	id-361679
chr13	98948740	98948890	id-362515
chr13	99769300	99769450	id-363266
chr13	100180480	100180630	id-363691
chr13	100240780	100240930	id-363760
chr13	100320760	100320910	id-363851
chr13	100326760	100326910	id-363857
chr13	100680980	100681130	id-364085
chr13	103257720	103257870	id-365771
chr13	103274280	103274430	id-365772
chr13	103274580	103274730	id-365773
chr13	103922320	103922470	id-366334
chr13	105432220	105432370	id-367248
chr13	107273040	107273190	id-367725
chr13	107801220	107801370	id-367965
chr13	107803820	107803970	id-367967
chr13	112950340	112950490	id-371568
chr13	112951020	112951170	id-371570
chr13	114229820	114229970	id-372671
chr13	116118220	116118370	id-373965
chr13	117170820	117170970	id-374158
chr13	118382740	118382890	id-374678
chr13	118388660	118388810	id-374681
chr13	118390500	118390650	id-374684
chr13	118449240	118449390	id-374708
chr13	118537040	118537190	id-374743
chr13	118647340	118647490	id-374774
chr14	15551200	15551350	id-378531
chr14	15555600	15555750	id-378533
chr14	16167160	16167310	id-378697
chr14	16631560	16631710	id-378811
chr14	16956980	16957130	id-378893
chr14	17244240	17244390	id-379102
chr14	18796300	18796450	id-379804
chr14	18812940	18813090	id-379814
chr14	21275520	21275670	id-381050
chr14	22563540	22563690	id-382357
chr14	22893480	22893630	id-382673
chr14	22893660	22893810	id-382674
chr14	23427960	23428110	id-383018
chr14	24207320	24207470	id-383392
chr14	24374020	24374170	id-383499
chr14	24379420	24379570	id-383500
chr14	24552920	24553070	id-383608
chr14	25589800	25589950	id-384235
chr14	26340640	26340790	id-385037
chr14	26397020	26397170	id-385128
chr14	33614780	33614930	id-390223
chr14	34284620	34284770	id-390621
chr14	34308120	34308270	id-390640
chr14	34746560	34746710	id-390848
chr14	34765640	34765790	id-390860
chr14	34767080	34767230	id-390862
chr14	34767580	34767730	id-390863
chr14	35424900	35425050	id-391393
chr14	35457300	35457450	id-391430
chr14	35457460	35457610	id-391431
chr14	35657520	35657670	id-391609
chr14	35714420	35714570	id-391648
chr14	37867880	37868030	id-392163
chr14	37881080	37881230	id-392172
chr14	37881360	37881510	id-392173
chr14	37907520	37907670	id-392178
chr14	37914820	37914970	id-392186
chr14	51537020	51537170	id-396651
chr14	52727820	52727970	id-397365
chr14	52730460	52730610	id-397368
chr14	56057900	56058050	id-399233
chr14	56132540	56132690	id-1334706
chr14	56133940	56134090	id-399309
chr14	56135460	56135610	id-399311
chr14	56140100	56140250	id-399323
chr14	56140760	56140910	id-399324
chr14	56143020	56143170	id-399328
chr14	56143780	56143930	id-399329
chr14	56145620	56145770	id-399330
chr14	58327760	58327910	id-400831
chr14	58557320	58557470	id-401097
chr14	60740540	60740690	id-402199
chr14	61969820	61969970	id-403152
chr14	62606620	62606770	id-403699
chr14	62905180	62905330	id-403849
chr14	63446400	63446550	id-404204
chr14	63924880	63925030	id-404677
chr14	64492660	64492810	id-405047
chr14	64612560	64612710	id-405164
chr14	64634500	64634650	id-405186
chr14	64638440	64638590	id-405188
chr14	64756700	64756850	id-405288
chr14	65194940	65195090	id-405691
chr14	65201840	65201990	id-405699
chr14	65204320	65204470	id-405705
chr14	65218780	65218930	id-405754
chr14	65220240	65220390	id-405756
chr14	65389280	65389430	id-405938
chr14	65456880	65457030	id-405989
chr14	66381300	66381450	id-406745
chr14	66600280	66600430	id-406935
chr14	66619520	66619670	id-406946
chr14	67134560	67134710	id-407367
chr14	67373460	67373610	id-407490
chr14	70360260	70360410	id-409523
chr14	70700060	70700210	id-409970
chr14	71384220	71384370	id-410644
chr14	71966360	71966510	id-410826
chr14	72255880	72256030	id-410873
chr14	73854360	73854510	id-411788
chr14	75676360	75676510	id-412753
chr14	75714320	75714470	id-412773
chr14	75714480	75714630	id-412774
chr14	76270940	76271090	id-413186
chr14	76648920	76649070	id-413541
chr14	77569000	77569150	id-414448
chr14	77998960	77999110	id-414721
chr14	80244180	80244330	id-416430
chr14	84597640	84597790	id-416996
chr14	92875440	92875590	id-418279
chr14	97132540	97132690	id-418925
chr14	100404880	100405030	id-420183
chr14	100434440	100434590	id-420194
chr14	100576120	100576270	id-420271
chr14	100576580	100576730	id-420272
chr14	101322900	101323050	id-420577
chr14	102806280	102806430	id-421256
chr14	104756040	104756190	id-422183
chr14	105344680	105344830	id-422385
chr14	105729460	105729610	id-422572
chr14	106152280	106152430	id-422884
chr14	106152480	106152630	id-422885
chr14	106622620	106622770	id-423129
chr14	106641360	106641510	id-423133
chr14	110425060	110425210	id-423632
chr14	116039160	116039390	id-424463
chr14	117210560	117210710	id-424640
chr14	117360420	117360570	id-424709
chr14	118280900	118281050	id-425099
chr14	120541600	120541750	id-426445
chr14	120623200	120623350	id-426492
chr15	6066020	6066170	id-430998
chr15	7338320	7338470	id-431863
chr15	7348440	7348590	id-431871
chr15	7348700	7348850	id-431872
chr15	7349020	7349170	id-431873
chr15	7392280	7392430	id-431880
chr15	9018180	9018330	id-432794
chr15	12423980	12424130	id-434892
chr15	12840980	12841130	id-435275
chr15	22162500	22162650	id-436519
chr15	23447960	23448110	id-436682
chr15	26090740	26090890	id-437804
chr15	27839080	27839230	id-438781
chr15	27963140	27963290	id-438965
chr15	30345460	30345610	id-439383
chr15	31332100	31332250	id-440013
chr15	32282820	32282970	id-440629
chr15	34709340	34709490	id-441689
chr15	35775440	35775590	id-442282
chr15	39265720	39265870	id-445311
chr15	39299160	39299310	id-445320
chr15	40110680	40110830	id-445705
chr15	43032300	43032450	id-446912
chr15	44581260	44581410	id-447413
chr15	50558520	50558670	id-448187
chr15	50930320	50930470	id-448471
chr15	51461780	51461930	id-448677
chr15	53019900	53020050	id-449473
chr15	53457800	53457950	id-449833
chr15	55592780	55592930	id-450817
chr15	58449440	58449590	id-452414
chr15	58695120	58695270	id-452622
chr15	58783860	58784010	id-452738
chr15	59397740	59397890	id-453484
chr15	64342880	64343030	id-456468
chr15	66741720	66741870	id-457417
chr15	66762320	66762470	id-457437
chr15	66784340	66784490	id-457456
chr15	66957520	66957670	id-457680
chr15	69386480	69386630	id-458748
chr15	70519000	70519150	id-458872
chr15	71325940	71326090	id-458962
chr15	71440300	71440450	id-459001
chr15	71600640	71600790	id-459066
chr15	71936560	71936710	id-459142
chr15	72458500	72458650	id-459267
chr15	72544060	72544210	id-459312
chr15	72604000	72604150	id-459341
chr15	73553580	73553730	id-460261
chr15	73794340	73794490	id-460478
chr15	73825960	73826110	id-460498
chr15	73855520	73855670	id-460516
chr15	73879460	73879610	id-460525
chr15	73883580	73883730	id-460531
chr15	74115400	74115550	id-460666
chr15	74394360	74394510	id-460824
chr15	75528260	75528410	id-461638
chr15	75572000	75572150	id-461677
chr15	76122540	76122690	id-462372
chr15	78526260	78526410	id-464890
chr15	78526420	78526570	id-464891
chr15	78568320	78568470	id-464940
chr15	78573420	78573570	id-464946
chr15	79343280	79343430	id-465947
chr15	80260860	80261010	id-467043
chr15	80584140	80584290	id-467450
chr15	80847040	80847190	id-467709
chr15	81685820	81685970	id-468594
chr15	81709200	81709350	id-468638
chr15	82762000	82762150	id-469552
chr15	84003360	84003510	id-470812
chr15	84131580	84131730	id-470977
chr15	85355240	85355390	id-472057
chr15	85825500	85825650	id-472623
chr15	86114500	86114650	id-473074
chr15	86227020	86227170	id-473191
chr15	86397540	86397690	id-473304
chr15	86404920	86405070	id-473307
chr15	86405300	86405450	id-473308
chr15	86642380	86642530	id-473399
chr15	86688920	86689070	id-473416
chr15	86762880	86763030	id-473444
chr15	87914700	87914850	id-473829
chr15	93345320	93345470	id-476466
chr15	93515180	93515330	id-476630
chr15	97476960	97477110	id-479541
chr15	99438260	99438410	id-481816
chr15	99651480	99651630	id-482098
chr15	100946100	100946250	id-483604
chr15	101632940	101633090	id-484248
chr15	102100760	102100910	id-484786
chr15	102100940	102101090	id-484787
chr15	102303820	102303970	id-485018
chr15	102313280	102313430	id-485020
chr15	102313660	102313810	id-485021
chr15	102522780	102522930	id-485234
chr15	102522940	102523090	id-485235
chr15	102940440	102940590	id-485668
chr15	102997760	102997910	id-485730
chr15	103164740	103164890	id-485972
chr16	4102860	4103010	id-486598
chr16	5696900	5697050	id-487961
chr16	5808380	5808530	id-487993
chr16	14966740	14966890	id-493322
chr16	18179120	18179270	id-495159
chr16	18179800	18179950	id-495160
chr16	19883980	19884130	id-496242
chr16	21547620	21547770	id-497544
chr16	21547900	21548050	id-497545
chr16	25212460	25212610	id-500771
chr16	27111600	27111750	id-501699
chr16	28043020	28043170	id-501894
chr16	28043300	28043450	id-501895
chr16	28252020	28252170	id-501937
chr16	28252180	28252330	id-501938
chr16	30957180	30957330	id-504011
chr16	31059600	31059750	id-504164
chr16	31882580	31882730	id-504970
chr16	32535240	32535390	id-505656
chr16	76022520	76022670	id-523129
chr16	87781480	87781630	id-527090
chr16	89739340	89739490	id-527524
chr16	91666420	91666570	id-529573
chr16	92484420	92484570	id-530488
chr16	92492820	92492970	id-530496
chr16	93218160	93218310	id-531291
chr16	94641820	94641970	id-532549
chr16	96346180	96346330	id-534099
chr16	97185920	97186070	id-534631
chr17	5514940	5515090	id-537169
chr17	5595000	5595150	id-537243
chr17	5595180	5595330	id-537244
chr17	9245540	9245690	id-539599
chr17	9881940	9882090	id-539785
chr17	9882420	9882570	id-539786
chr17	23876280	23876430	id-545258
chr17	23876500	23876650	id-545259
chr17	23876700	23876850	id-545260
chr17	25858540	25858690	id-547147
chr17	26269500	26269650	id-547658
chr17	27238780	27238930	id-548760
chr17	27570360	27570510	id-549140
chr17	27798340	27798490	id-549453
chr17	27823480	27823630	id-549477
chr17	28501520	28501670	id-550371
chr17	28502100	28502250	id-550372
chr17	29819440	29819590	id-552199
chr17	30081420	30081570	id-552503
chr17	31816720	31816870	id-554333
chr17	32078780	32078930	id-554699
chr17	32143060	32143210	id-554764
chr17	32189740	32189890	id-554818
chr17	36009460	36009610	id-558289
chr17	36068520	36068670	id-558371
chr17	44841400	44841550	id-561112
chr17	45867300	45867450	id-562085
chr17	46103800	46103950	id-562403
chr17	46187040	46187190	id-562515
chr17	46255520	46255670	id-562593
chr17	46735480	46735630	id-563029
chr17	46839840	46839990	id-563166
chr17	47047300	47047450	id-563455
chr17	47049380	47049530	id-563458
chr17	47054680	47054830	id-563467
chr17	47063240	47063390	id-563479
chr17	47441440	47441590	id-563826
chr17	47441640	47441790	id-563827
chr17	47522220	47522370	id-563893
chr17	47536160	47536310	id-563910
chr17	47537480	47537630	id-563911
chr17	48145520	48145670	id-564721
chr17	49071920	49072070	id-565358
chr17	49080400	49080550	id-565370
chr17	49093500	49093650	id-565379
chr17	49293440	49293590	id-565474
chr17	49538920	49539070	id-565596
chr17	49539100	49539250	id-565597
chr17	59130840	59130990	id-569994
chr17	63053780	63053930	id-570672
chr17	63354760	63354910	id-570929
chr17	66319640	66319790	id-572832
chr17	67057040	67057190	id-573429
chr17	72102220	72102370	id-576128
chr17	72102420	72102570	id-576129
chr17	73447440	73447590	id-576887
chr17	74232520	74232670	id-577436
chr17	74621180	74621330	id-577621
chr17	79247480	79247630	id-579555
chr17	79426380	79426530	id-579693
chr17	81104600	81104750	id-581083
chr17	81231940	81232090	id-581248
chr17	81961100	81961250	id-581682
chr17	83945120	83945270	id-582549
chr17	85132760	85132910	id-584000
chr17	85226960	85227110	id-584069
chr17	85687540	85687690	id-584433
chr17	85765520	85765670	id-584478
chr17	85832320	85832470	id-584520
chr17	86028040	86028190	id-1334707
chr17	86779140	86779290	id-585339
chr17	87022320	87022470	id-585624
chr17	87158860	87159010	id-585737
chr17	87209020	87209170	id-585798
chr17	87210380	87210530	id-585800
chr17	87238760	87238910	id-585817
chr17	87527240	87527390	id-586051
chr17	87578020	87578170	id-586111
chr18	12819540	12819690	id-593726
chr18	12819700	12819850	id-1334708
chr18	15763280	15763430	id-595370
chr18	16376140	16376290	id-595513
chr18	16866860	16867010	id-595679
chr18	16928400	16928550	id-595745
chr18	21386560	21386710	id-596960
chr18	22619200	22619350	id-597354
chr18	24290820	24290970	id-598131
chr18	25311540	25311690	id-598828
chr18	25702820	25702970	id-598995
chr18	25780580	25780730	id-599095
chr18	25841180	25841330	id-599162
chr18	25909160	25909310	id-599209
chr18	29814720	29814870	id-599789
chr18	30045720	30045870	id-599817
chr18	30096460	30096610	id-599821
chr18	30267300	30267450	id-599859
chr18	30377620	30377770	id-599885
chr18	33616440	33616590	id-601418
chr18	34116620	34116770	id-601745
chr18	44678780	44678930	id-608858
chr18	44717460	44717610	id-608900
chr18	46368680	46368830	id-609476
chr18	51550480	51550630	id-611638
chr18	51988380	51988530	id-611693
chr18	55125160	55125310	id-613460
chr18	55133900	55134050	id-613479
chr18	57155960	57156110	id-615005
chr18	57156580	57156730	id-615006
chr18	63041360	63041510	id-618902
chr18	63320260	63320410	id-619043
chr18	68375080	68375230	id-622892
chr18	68375400	68375550	id-622893
chr18	69472100	69472250	id-623556
chr18	71716880	71717030	id-624713
chr18	72417120	72417270	id-624851
chr18	76550580	76550730	id-627650
chr18	76566520	76566670	id-627656
chr18	76578000	76578150	id-627659
chr18	76635280	76635430	id-627677
chr18	76812600	76812750	id-627710
chr18	76934760	76934910	id-627758
chr18	76934980	76935130	id-627759
chr18	76935360	76935510	id-627760
chr18	77883080	77883230	id-628310
chr18	77971640	77971790	id-628405
chr18	78999400	78999550	id-629094
chr18	81141860	81142010	id-630568
chr18	81209520	81209670	id-630649
chr18	81476580	81476730	id-630784
chr18	81719760	81719910	id-630887
chr18	81847960	81848110	id-630961
chr18	81943100	81943250	id-630991
chr18	82013840	82013990	id-631014
chr18	82248220	82248370	id-631112
chr18	82653780	82653930	id-631280
chr18	84213860	84214010	id-632472
chr18	85542600	85542750	id-633266
chr18	86927840	86927990	id-633447
chr19	4014960	4015110	id-634766
chr19	4083340	4083490	id-634866
chr19	4101480	4101630	id-634900
chr19	4101640	4101790	id-634901
chr19	4139580	4139730	id-634957
chr19	4942180	4942330	id-635843
chr19	5068960	5069110	id-635982
chr19	6924240	6924390	id-637970
chr19	7203700	7203850	id-638349
chr19	7286860	7287010	id-638485
chr19	8958220	8958370	id-639461
chr19	8958500	8958650	id-639462
chr19	9003560	9003710	id-639527
chr19	10406320	10406470	id-640445
chr19	10571540	10571690	id-640613
chr19	10683180	10683330	id-640727
chr19	10775620	10775770	id-640829
chr19	10986560	10986710	id-641130
chr19	10987260	10987410	id-641132
chr19	11892160	11892310	id-641681
chr19	25257400	25257550	id-648261
chr19	26539240	26539390	id-648899
chr19	27142780	27142930	id-649335
chr19	27271920	27272070	id-649416
chr19	27300080	27300230	id-649443
chr19	27351240	27351390	id-649474
chr19	27396900	27397050	id-649497
chr19	30433700	30433850	id-651702
chr19	30913860	30914010	id-651835
chr19	33409680	33409830	id-653570
chr19	34932340	34932490	id-654312
chr19	35249340	35249490	id-654473
chr19	37108580	37108730	id-655358
chr19	37755360	37755510	id-655995
chr19	37814660	37814810	id-656059
chr19	38206600	38206750	id-656352
chr19	38805620	38805770	id-656813
chr19	41354140	41354290	id-658080
chr19	42085600	42085750	id-658856
chr19	42096760	42096910	id-658875
chr19	44019160	44019310	id-660348
chr19	44899820	44899970	id-661264
chr19	45367020	45367170	id-661753
chr19	45387580	45387730	id-661792
chr19	45411340	45411490	id-661810
chr19	45516300	45516450	id-661892
chr19	45641960	45642110	id-662036
chr19	46505360	46505510	id-662929
chr19	46868780	46868930	id-663445
chr19	47255000	47255150	id-663893
chr19	47258060	47258210	id-663895
chr19	49143260	49143410	id-665154
chr19	51988920	51989070	id-665593
chr19	52420580	52420730	id-665628
chr19	53602580	53602730	id-666511
chr19	53602740	53602890	id-666512
chr19	53864200	53864350	id-666791
chr19	53866300	53866450	id-666794
chr19	54164700	54164850	id-667127
chr19	55024040	55024190	id-667329
chr19	55093140	55093290	id-667348
chr19	55683560	55683710	id-667957
chr19	55981940	55982090	id-668335
chr19	56501260	56501410	id-668795
chr19	56727660	56727810	id-669048
chr19	56792600	56792750	id-669129
chr19	57290080	57290230	id-669729
chr19	57290440	57290590	id-669730
chr19	58414220	58414370	id-670650
chr19	58416020	58416170	id-670652
chr19	58910300	58910450	id-670988
chr19	59056200	59056350	id-671116
chr2	3736820	3736970	id-673082
chr2	4527720	4527870	id-673646
chr2	4981120	4981270	id-673988
chr2	5004900	5005050	id-674028
chr2	5629500	5629650	id-674516
chr2	5629900	5630050	id-674517
chr2	8226760	8226910	id-676020
chr2	9342720	9342870	id-676291
chr2	10200200	10200350	id-676888
chr2	12921780	12921930	id-678184
chr2	14684600	14684750	id-679053
chr2	14687020	14687170	id-679056
chr2	14688220	14688370	id-679057
chr2	14783940	14784090	id-679105
chr2	17959380	17959530	id-680172
chr2	19370140	19370290	id-681218
chr2	25323240	25323390	id-684156
chr2	29101300	29101450	id-687700
chr2	29259300	29259450	id-687809
chr2	29372400	29372550	id-687945
chr2	29427940	29428090	id-687997
chr2	32305120	32305270	id-691356
chr2	32684940	32685090	id-691875
chr2	34230020	34230170	id-693446
chr2	34652540	34652690	id-693803
chr2	34890940	34891090	id-694063
chr2	35898840	35898990	id-695171
chr2	37636360	37636510	id-695770
chr2	38195100	38195250	id-696227
chr2	38220440	38220590	id-696284
chr2	38551340	38551490	id-696623
chr2	44489640	44489790	id-698043
chr2	48567540	48567690	id-699429
chr2	49546060	49546210	id-699913
chr2	49644680	49644830	id-700042
chr2	50092540	50092830	id-700308
chr2	50524240	50524390	id-700520
chr2	54917900	54918050	id-702522
chr2	54918100	54918250	id-702523
chr2	54918420	54918570	id-702524
chr2	55034940	55035090	id-702535
chr2	58390740	58390890	id-703517
chr2	58391300	58391450	id-703519
chr2	67759040	67759190	id-708179
chr2	68306580	68306730	id-708524
chr2	70008940	70009090	id-709620
chr2	70472160	70472310	id-709944
chr2	71304280	71304430	id-710780
chr2	76220380	76220530	id-715097
chr2	76260820	76260970	id-715126
chr2	76433360	76433510	id-715249
chr2	77604680	77604830	id-716000
chr2	77615460	77615610	id-716007
chr2	78490940	78491090	id-716415
chr2	84723340	84723490	id-718901
chr2	84726760	84726910	id-718912
chr2	90720440	90720590	id-719939
chr2	91166620	91166770	id-720420
chr2	91217800	91217950	id-720466
chr2	91269400	91269550	id-720517
chr2	91555220	91555370	id-720754
chr2	92335720	92335870	id-721558
chr2	93888580	93888730	id-723011
chr2	97426120	97426270	id-723762
chr2	101299280	101299430	id-724014
chr2	101713680	101713830	id-724308
chr2	102433660	102433810	id-725021
chr2	102499200	102499350	id-725063
chr2	102521620	102521770	id-725083
chr2	102534100	102534250	id-725098
chr2	105303560	105303710	id-727598
chr2	105758360	105758510	id-727864
chr2	105803720	105803870	id-727875
chr2	106735800	106735950	id-728318
chr2	107145880	107146030	id-728455
chr2	112310620	112310770	id-729861
chr2	112357000	112357150	id-729912
chr2	113164120	113164270	id-730152
chr2	113167040	113167190	id-730154
chr2	113190020	113190170	id-730170
chr2	113273280	113273430	id-730230
chr2	113414680	113414830	id-730326
chr2	113805480	113805630	id-730527
chr2	113839340	113839490	id-730544
chr2	113839620	113839770	id-1334709
chr2	115190560	115190710	id-731022
chr2	116145700	116145850	id-731597
chr2	119859820	119859970	id-734507
chr2	120926540	120926690	id-735295
chr2	122123180	122123330	id-736177
chr2	122851100	122851250	id-736605
chr2	125406700	125406850	id-737541
chr2	125480920	125481070	id-737588
chr2	125495540	125495690	id-737605
chr2	127082600	127082750	id-738694
chr2	129069600	129069750	id-740453
chr2	129408340	129408490	id-740681
chr2	129416420	129416570	id-740691
chr2	129416580	129416730	id-740692
chr2	129628300	129628450	id-740825
chr2	129628540	129628690	id-740826
chr2	129629760	129629910	id-740829
chr2	129631040	129631190	id-740831
chr2	129631360	129631510	id-740832
chr2	129652420	129652570	id-740857
chr2	130853900	130854050	id-741721
chr2	135697740	135697890	id-744766
chr2	136303560	136303710	id-744990
chr2	136919180	136919330	id-745329
chr2	137084160	137084310	id-745437
chr2	142048040	142048190	id-747171
chr2	145929560	145929710	id-749411
chr2	146081500	146081650	id-749506
chr2	146085640	146085790	id-749512
chr2	146774100	146774250	id-749966
chr2	152862760	152862910	id-753237
chr2	153241200	153241350	id-753650
chr2	153267440	153267590	id-753683
chr2	153679400	153679550	id-754092
chr2	153830320	153830470	id-754137
chr2	154469580	154469730	id-754582
chr2	157753700	157753850	id-757874
chr2	158023580	158023730	id-758184
chr2	159496140	159496290	id-759072
chr2	159843660	159843810	id-759160
chr2	161215300	161215450	id-760105
chr2	161319200	161319350	id-760136
chr2	161906480	161906630	id-760275
chr2	162317300	162317450	id-760394
chr2	163602560	163602710	id-761487
chr2	163768900	163769050	id-761614
chr2	163974860	163975010	id-761816
chr2	164252580	164252730	id-761999
chr2	164302080	164302230	id-762098
chr2	164792740	164792890	id-762588
chr2	164922820	164922970	id-762722
chr2	165023160	165023310	id-762807
chr2	165104940	165105090	id-762895
chr2	165379700	165379850	id-763165
chr2	166778780	166778930	id-764920
chr2	167012200	167012350	id-765194
chr2	167903740	167903890	id-766503
chr2	169666040	169666190	id-768053
chr2	169842920	169843070	id-768199
chr2	169843100	169843250	id-768200
chr2	170901380	170901530	id-769116
chr2	173365380	173365530	id-770826
chr2	178683320	178683470	id-772447
chr2	179017140	179017290	id-772580
chr2	179072840	179072990	id-772601
chr2	179189880	179190030	id-772653
chr2	179208140	179208290	id-772661
chr2	179292620	179292770	id-772726
chr2	179369340	179369490	id-772778
chr2	179370780	179370930	id-772780
chr2	179387320	179387470	id-772798
chr2	180192120	180192270	id-773603
chr2	180195380	180195530	id-1334710
chr2	180266860	180267010	id-773673
chr2	180505860	180506010	id-773872
chr3	5390660	5390810	id-775300
chr3	5450620	5450770	id-775316
chr3	7007420	7007570	id-775584
chr3	10304480	10304630	id-777570
chr3	10425040	10425190	id-777667
chr3	13680660	13680810	id-777967
chr3	15169340	15169490	id-778538
chr3	15206200	15206350	id-778572
chr3	15213000	15213150	id-778575
chr3	17224940	17225090	id-778887
chr3	17491620	17491770	id-778933
chr3	18531700	18531850	id-779256
chr3	19106700	19106850	id-779483
chr3	20048120	20048270	id-780064
chr3	29714500	29714650	id-783622
chr3	30641600	30641750	id-784267
chr3	30645040	30645190	id-784269
chr3	30647340	30647490	id-784273
chr3	31825520	31825670	id-784924
chr3	32942820	32942970	id-785500
chr3	33015480	33015630	id-785542
chr3	33784460	33784610	id-785730
chr3	34529240	34529390	id-786115
chr3	35077800	35077950	id-786442
chr3	54105520	54105670	id-794412
chr3	54351940	54352090	id-794557
chr3	55331660	55331810	id-795229
chr3	55592640	55592790	id-795465
chr3	63611780	63611930	id-798726
chr3	142770300	142770450	id-840663
chr3	146049960	146050110	id-842883
chr3	146666800	146666950	id-843373
chr3	146667120	146667270	id-843374
chr3	156631100	156631250	id-848160
chr4	9289660	9289810	id-852025
chr4	10933340	10933490	id-852779
chr4	11642100	11642250	id-853389
chr4	12449600	12449750	id-853790
chr4	12586340	12586490	id-853858
chr4	19207880	19208030	id-855553
chr4	19323580	19323730	id-855583
chr4	25720980	25721130	id-857282
chr4	27447580	27447730	id-857514
chr4	28484160	28484310	id-857607
chr4	30027900	30028050	id-857882
chr4	31347980	31348130	id-858036
chr4	33153280	33153430	id-859268
chr4	33219400	33219550	id-859311
chr4	33639300	33639450	id-859612
chr4	40419060	40419210	id-861336
chr4	40506800	40506950	id-861378
chr4	40795400	40795550	id-861606
chr4	44454500	44454650	id-863983
chr4	44818180	44818330	id-864273
chr4	44820260	44820410	id-864277
chr4	45216640	45216790	id-864635
chr4	45953460	45953610	id-865313
chr4	45986300	45986450	id-865358
chr4	45986480	45986630	id-865359
chr4	46113180	46113330	id-865483
chr4	46661100	46661250	id-866047
chr4	47533100	47533250	id-866836
chr4	52500480	52500630	id-868251
chr4	53486800	53486950	id-868821
chr4	53508560	53508710	id-868845
chr4	53633220	53633370	id-868924
chr4	53789060	53789210	id-869006
chr4	54110880	54111030	id-869196
chr4	55229160	55229310	id-869780
chr4	55890720	55890870	id-870291
chr4	61946480	61946630	id-873861
chr4	62129900	62130050	id-874062
chr4	62786080	62786230	id-874677
chr4	63162320	63162470	id-875052
chr4	63162640	63162790	id-875053
chr4	73888200	73888350	id-877755
chr4	75432380	75432530	id-877985
chr4	76434480	76434630	id-878395
chr4	76645140	76645290	id-878429
chr4	80535420	80535570	id-878831
chr4	80552060	80552210	id-878841
chr4	80552760	80552910	id-878842
chr4	84750820	84750970	id-881479
chr4	84965100	84965250	id-881602
chr4	99197200	99197350	id-887730
chr4	99656360	99656510	id-887974
chr4	100310240	100310390	id-888418
chr4	102406880	102407030	id-889881
chr4	102446560	102446710	id-889904
chr4	103906300	103906450	id-890620
chr4	104027780	104027930	id-890658
chr4	104613840	104613990	id-891052
chr4	106798980	106799130	id-892987
chr4	106799140	106799290	id-892988
chr4	106801000	106801150	id-892992
chr4	106950860	106951010	id-893142
chr4	107136440	107136590	id-893320
chr4	107638280	107638430	id-893815
chr4	107640920	107641070	id-893819
chr4	107641160	107641310	id-893820
chr4	107660360	107660510	id-893843
chr4	109904500	109904650	id-895506
chr4	111040500	111040650	id-895693
chr4	114343040	114343190	id-896345
chr4	114531220	114531370	id-896443
chr4	114549320	114549470	id-896451
chr4	114785160	114785310	id-896685
chr4	115637740	115637890	id-897096
chr4	115642300	115642450	id-897098
chr4	116079380	116079530	id-897462
chr4	117119940	117120090	id-898432
chr4	117289400	117289550	id-898605
chr4	117306800	117306950	id-898621
chr4	117313200	117313350	id-898626
chr4	117333800	117333950	id-898665
chr4	117486360	117486510	id-898728
chr4	117486520	117486670	id-898729
chr4	117967540	117967690	id-899305
chr4	118684000	118684150	id-899682
chr4	118784920	118785070	id-899829
chr4	119959260	119959410	id-1334711
chr4	119989460	119989610	id-900990
chr4	120406780	120406930	id-901320
chr4	120530980	120531130	id-901437
chr4	122759280	122759430	id-902106
chr4	123049020	123049170	id-902356
chr4	124066380	124066530	id-903117
chr4	125160640	125160790	id-904059
chr4	125189680	125189830	id-904099
chr4	125198720	125198870	id-904104
chr4	125317580	125317730	id-904223
chr4	125319320	125319470	id-904225
chr4	125335740	125335890	id-904235
chr4	125623280	125623430	id-904400
chr4	126896440	126896590	id-905501
chr4	127436260	127436410	id-905834
chr4	127817360	127817510	id-905983
chr4	127818700	127818850	id-905985
chr4	128398620	128398770	id-906359
chr4	128400040	128400190	id-906361
chr4	129475900	129476050	id-907776
chr4	130291620	130291770	id-908703
chr4	130359620	130359770	id-908800
chr4	131062600	131062750	id-909327
chr4	131607920	131608070	id-909737
chr4	131613320	131613470	id-909741
chr4	132511000	132511150	id-910754
chr4	132607500	132607650	id-910939
chr4	133062020	133062170	id-911592
chr4	133785080	133785230	id-912486
chr4	133799520	133799670	id-912502
chr4	133799960	133800110	id-912503
chr4	134095240	134095390	id-912917
chr4	134165660	134165810	id-913022
chr4	136178440	136178590	id-915528
chr4	136417860	136418010	id-915799
chr4	136460700	136460850	id-915837
chr4	136498760	136498910	id-915878
chr4	136501100	136501250	id-915881
chr4	136511560	136511710	id-915890
chr4	137458380	137458530	id-916878
chr4	137805360	137805510	id-917250
chr4	137886420	137886570	id-917358
chr4	138375200	138375350	id-917832
chr4	139002220	139002370	id-918565
chr4	139309760	139309910	id-918872
chr4	139317980	139318130	id-918884
chr4	139687680	139687830	id-919219
chr4	139780140	139780290	id-919305
chr4	139802800	139802950	id-919336
chr4	139802960	139803110	id-1334712
chr4	140437740	140437890	id-920018
chr4	141802760	141802910	id-921768
chr4	141956520	141956670	id-921878
chr4	141987000	141987150	id-921896
chr4	142538720	142538870	id-922135
chr4	142956580	142956730	id-922490
chr4	147545540	147545690	id-924161
chr4	148164920	148165070	id-924765
chr4	148218980	148219130	id-924848
chr4	148219180	148219330	id-924849
chr4	148263060	148263210	id-924916
chr4	148263240	148263390	id-924917
chr4	148265720	148265870	id-924924
chr4	148290120	148290270	id-924964
chr4	148290440	148290590	id-924965
chr4	148414300	148414450	id-925095
chr4	148654100	148654250	id-925363
chr4	148721820	148721970	id-925442
chr4	148904200	148904350	id-925673
chr4	149123540	149123690	id-925980
chr4	149379420	149379570	id-926374
chr4	149464580	149464730	id-926498
chr4	150584960	150585110	id-927920
chr4	150652240	150652390	id-927976
chr4	150656360	150656510	id-927977
chr4	150671640	150671790	id-927990
chr4	150939560	150939710	id-928174
chr4	151093920	151094070	id-928271
chr4	151107300	151107450	id-928293
chr4	151161160	151161310	id-928339
chr4	151260720	151260870	id-928431
chr4	151673240	151673390	id-929023
chr4	151673940	151674090	id-929024
chr4	151838880	151839030	id-929218
chr4	151839320	151839470	id-929219
chr4	151996880	151997030	id-929338
chr4	152151200	152151350	id-929411
chr4	152701620	152701770	id-929699
chr4	153061020	153061170	id-929892
chr4	153068100	153068250	id-929896
chr4	153069240	153069390	id-929897
chr4	153079880	153080030	id-929903
chr4	153234180	153234330	id-929997
chr4	153329940	153330090	id-930051
chr4	153834240	153834390	id-930513
chr4	153972620	153972770	id-930680
chr4	154700280	154700430	id-931528
chr4	154896560	154896710	id-931718
chr4	154898460	154898610	id-931722
chr4	154912360	154912510	id-931730
chr4	155629780	155629930	id-932521
chr5	5054400	5054550	id-933696
chr5	5054620	5054770	id-933697
chr5	20259360	20259510	id-937733
chr5	23979160	23979310	id-940278
chr5	28472000	28472150	id-942120
chr5	28472680	28472830	id-942121
chr5	28555000	28555150	id-942193
chr5	28705060	28705210	id-942290
chr5	29066180	29066330	id-942431
chr5	30454580	30454730	id-943110
chr5	30829320	30829470	id-943379
chr5	30857500	30857650	id-943394
chr5	31163560	31163710	id-943675
chr5	31957560	31957710	id-944320
chr5	32625040	32625190	id-944917
chr5	40259020	40259170	id-950413
chr5	42076380	42076530	id-950661
chr5	44419780	44419930	id-951691
chr5	44471780	44471930	id-951721
chr5	44472000	44472150	id-951722
chr5	44488360	44488510	id-951735
chr5	44589180	44589330	id-951823
chr5	44893880	44894030	id-951989
chr5	46402880	46403030	id-952631
chr5	50072540	50072690	id-953464
chr5	51252420	51252570	id-953729
chr5	51738680	51738830	id-953806
chr5	51920780	51920930	id-953887
chr5	52637200	52637350	id-954317
chr5	54335100	54335250	id-955571
chr5	58507480	58507630	id-956374
chr5	65456020	65456170	id-958576
chr5	67200360	67200510	id-960361
chr5	67530500	67530650	id-960611
chr5	67856860	67857010	id-960831
chr5	73002240	73002390	id-962058
chr5	73034980	73035130	id-962086
chr5	73603240	73603390	id-962649
chr5	74686120	74686270	id-963755
chr5	75742920	75743070	id-964596
chr5	76347000	76347150	id-965059
chr5	84722660	84722810	id-967338
chr5	90301820	90301970	id-969005
chr5	92685360	92685510	id-970500
chr5	93336660	93336810	id-971090
chr5	93347200	93347350	id-971104
chr5	93347360	93347510	id-971105
chr5	93463040	93463190	id-971246
chr5	98597660	98597810	id-972832
chr5	100653720	100653870	id-974142
chr5	100757260	100757410	id-974216
chr5	101283180	101283330	id-974717
chr5	101801600	101801750	id-974927
chr5	103146060	103146210	id-975708
chr5	103440020	103440170	id-975895
chr5	104100200	104100350	id-976345
chr5	104220420	104220570	id-976571
chr5	104511840	104511990	id-976883
chr5	108817300	108817450	id-979912
chr5	108859500	108859650	id-979940
chr5	108860340	108860490	id-979941
chr5	112315340	112315490	id-982199
chr5	113825440	113825590	id-983593
chr5	113895680	113895830	id-983646
chr5	114732480	114732630	id-984608
chr5	114989920	114990070	id-984890
chr5	115184720	115184870	id-985161
chr5	115575060	115575210	id-985640
chr5	115636320	115636470	id-985746
chr5	115639760	115639910	id-985755
chr5	115646240	115646390	id-985767
chr5	115852220	115852370	id-986027
chr5	115884180	115884330	id-986062
chr5	116136840	116136990	id-986412
chr5	116180400	116180550	id-986460
chr5	116180620	116180770	id-986461
chr5	116180780	116180930	id-986462
chr5	116312120	116312270	id-986582
chr5	116633140	116633290	id-986841
chr5	116948000	116948150	id-987120
chr5	117003220	117003370	id-987157
chr5	117202200	117202350	id-987237
chr5	117593820	117593970	id-987463
chr5	117623820	117623970	id-987497
chr5	117624220	117624370	id-987498
chr5	118120460	118120610	id-987937
chr5	119023880	119024030	id-988892
chr5	119146800	119146950	id-989096
chr5	119678020	119678170	id-989469
chr5	119707720	119707870	id-989491
chr5	120009580	120009730	id-1334713
chr5	120337120	120337270	id-990032
chr5	122415840	122415990	id-992013
chr5	122588960	122589110	id-992191
chr5	123550240	123550390	id-993426
chr5	123760300	123760450	id-993653
chr5	123853760	123853910	id-993789
chr5	124197780	124197930	id-994088
chr5	124652100	124652250	id-994652
chr5	126512240	126512390	id-996390
chr5	126990580	126990730	id-996540
chr5	127146940	127147090	id-996607
chr5	128179000	128179150	id-997083
chr5	128354960	128355110	id-997146
chr5	128393120	128393270	id-997159
chr5	128394640	128394790	id-997161
chr5	128404180	128404330	id-997167
chr5	128687500	128687650	id-997271
chr5	128692460	128692610	id-997275
chr5	128839160	128839310	id-997333
chr5	131382200	131382350	id-999224
chr5	131973120	131973270	id-999497
chr5	132563880	132564030	id-999982
chr5	132970220	132970370	id-1000282
chr5	133136000	133136150	id-1000377
chr5	133462340	133462490	id-1000488
chr5	134032220	134032370	id-1000677
chr5	134266760	134266910	id-1000755
chr5	134715280	134715430	id-1001087
chr5	136310740	136310890	id-1002747
chr5	140037800	140037950	id-1006270
chr5	140388400	140388550	id-1006606
chr5	140445220	140445370	id-1006664
chr5	140484000	140484150	id-1006702
chr5	140484360	140484510	id-1006703
chr5	141330780	141330930	id-1007654
chr5	141658560	141658710	id-1007866
chr5	141678800	141678950	id-1007877
chr5	144077760	144077910	id-1009473
chr5	144467220	144467370	id-1009885
chr5	144467400	144467550	id-1009886
chr5	147047180	147047330	id-1011227
chr5	147191760	147191910	id-1011363
chr5	147196460	147196610	id-1011366
chr5	147228400	147228550	id-1011399
chr5	148477480	148477630	id-1012623
chr5	148477660	148477810	id-1012624
chr5	149912820	149912970	id-1014072
chr5	151704360	151704510	id-1015614
chr5	152039100	152039250	id-1015931
chr6	3861440	3861590	id-1016393
chr6	3925840	3925990	id-1016420
chr6	3943860	3944010	id-1016429
chr6	13747520	13747670	id-1020031
chr6	17671820	17671970	id-1021373
chr6	22279540	22279690	id-1022618
chr6	23312140	23312290	id-1023040
chr6	25083300	25083450	id-1023632
chr6	25650100	25650250	id-1023715
chr6	27640120	27640270	id-1023923
chr6	27688040	27688190	id-1023927
chr6	28279820	28279970	id-1024163
chr6	28829420	28829570	id-1024700
chr6	29162960	29163110	id-1025000
chr6	29330520	29330670	id-1025153
chr6	29344400	29344550	id-1025173
chr6	30118720	30118870	id-1025964
chr6	30122780	30122930	id-1025973
chr6	30125120	30125270	id-1025983
chr6	30128660	30128810	id-1025997
chr6	31933960	31934110	id-1027538
chr6	32768840	32768990	id-1028011
chr6	33718380	33718530	id-1028520
chr6	33886560	33886710	id-1028629
chr6	35573360	35573510	id-1029898
chr6	35859420	35859570	id-1029954
chr6	38100700	38100850	id-1031208
chr6	38167380	38167530	id-1031264
chr6	38694620	38694770	id-1031694
chr6	39758640	39758790	id-1032780
chr6	40029700	40029850	id-1032914
chr6	40070340	40070490	id-1032942
chr6	42321080	42321230	id-1033794
chr6	47314700	47314850	id-1034774
chr6	47345820	47345970	id-1034799
chr6	47564980	47565130	id-1034965
chr6	48518420	48518570	id-1035591
chr6	49001100	49001250	id-1036037
chr6	50359860	50360010	id-1037000
chr6	51314900	51315050	id-1037855
chr6	53097620	53097770	id-1039635
chr6	54584500	54584650	id-1040876
chr6	55256480	55256630	id-1041521
chr6	55283700	55283850	id-1041557
chr6	55293420	55293570	id-1041584
chr6	56474100	56474250	id-1042079
chr6	57755460	57755610	id-1042582
chr6	58800080	58800230	id-1042816
chr6	72169160	72169310	id-1046999
chr6	72973940	72974090	id-1048039
chr6	74985260	74985410	id-1048388
chr6	75316200	75316350	id-1048419
chr6	81934100	81934250	id-1049391
chr6	82749040	82749190	id-1049784
chr6	83161640	83161790	id-1050262
chr6	86839240	86839390	id-1053298
chr6	90937560	90937710	id-1056728
chr6	91141500	91141650	id-1056963
chr6	91605940	91606090	id-1057390
chr6	91606100	91606250	id-1057391
chr6	91613700	91613850	id-1057398
chr6	91614000	91614150	id-1334714
chr6	91635820	91635970	id-1057433
chr6	91636000	91636150	id-1057434
chr6	91636180	91636330	id-1057435
chr6	107404680	107404830	id-1065548
chr6	110483780	110483930	id-1066829
chr6	110509760	110509910	id-1066835
chr6	110603400	110603550	id-1066859
chr6	110673480	110673630	id-1066872
chr6	114052260	114052410	id-1068818
chr6	114211700	114211850	id-1068892
chr6	114236580	114236730	id-1068920
chr6	114391020	114391170	id-1069026
chr6	117869420	117869570	id-1071902
chr6	117886620	117886770	id-1071931
chr6	118029640	118029790	id-1072050
chr6	118029880	118030030	id-1072051
chr6	118547080	118547230	id-1072317
chr6	119186400	119186550	id-1072867
chr6	119264900	119265050	id-1072909
chr6	121449180	121449330	id-1075172
chr6	121449340	121449490	id-1075173
chr6	124790240	124790390	id-1076611
chr6	124790520	124790670	id-1076612
chr6	125640320	125640470	id-1077684
chr6	125640580	125640730	id-1077685
chr6	125677580	125677730	id-1077695
chr6	125677840	125677990	id-1077696
chr6	125678180	125678330	id-1077697
chr6	126723260	126723410	id-1078247
chr6	127965760	127965910	id-1079249
chr6	127978640	127978790	id-1079264
chr6	131318140	131318290	id-1080868
chr6	135195680	135195830	id-1082644
chr6	136210460	136210610	id-1083252
chr6	136961900	136962050	id-1084017
chr6	137546980	137547130	id-1084462
chr6	137612300	137612450	id-1084528
chr6	138076480	138076630	id-1084808
chr6	141300920	141301070	id-1086205
chr6	145200460	145200610	id-1088778
chr6	145379620	145379770	id-1088982
chr6	145671280	145671430	id-1089219
chr6	146284800	146284950	id-1089815
chr6	146285900	146286050	id-1089817
chr6	148226740	148226890	id-1091097
chr7	4083700	4083850	id-1092633
chr7	4931660	4931810	id-1093284
chr7	6100120	6100270	id-1093556
chr7	14016940	14017090	id-1094594
chr7	16449600	16449750	id-1094718
chr7	16465220	16465370	id-1094727
chr7	16466880	16467030	id-1094729
chr7	16493440	16493590	id-1094748
chr7	16690100	16690250	id-1095007
chr7	19522760	19522910	id-1096362
chr7	19963480	19963630	id-1096959
chr7	19974380	19974530	id-1096971
chr7	29552720	29552870	id-1101471
chr7	31262780	31262930	id-1103181
chr7	31928280	31928430	id-1103861
chr7	35051560	35051710	id-1104158
chr7	36368660	36368810	id-1105290
chr7	36369080	36369230	id-1105292
chr7	38211180	38211330	id-1106163
chr7	38559020	38559170	id-1106401
chr7	38559180	38559330	id-1106402
chr7	52420000	52420150	id-1109169
chr7	53070780	53070930	id-1110048
chr7	53071000	53071150	id-1110049
chr7	53080040	53080190	id-1110059
chr7	54329380	54329530	id-1111112
chr7	63873400	63873550	id-1113745
chr7	64642240	64642390	id-1113883
chr7	64674920	64675070	id-1113892
chr7	65248280	65248430	id-1114017
chr7	71308440	71308590	id-1115391
chr7	71511440	71511590	id-1115560
chr7	72692660	72692810	id-1116290
chr7	72780800	72780950	id-1116331
chr7	72781400	72781550	id-1116333
chr7	73321240	73321390	id-1116801
chr7	74383580	74383730	id-1117589
chr7	77595220	77595370	id-1119414
chr7	77597080	77597230	id-1119415
chr7	77598120	77598270	id-1119419
chr7	77599560	77599710	id-1119420
chr7	77852900	77853050	id-1119573
chr7	87769440	87769590	id-1125472
chr7	94937680	94937830	id-1128815
chr7	95697680	95697830	id-1129099
chr7	96236740	96236890	id-1129184
chr7	97137020	97137170	id-1129844
chr7	98309720	98309870	id-1130489
chr7	99871440	99871590	id-1131126
chr7	103562460	103562610	id-1132087
chr7	105763940	105764090	id-1133951
chr7	105860580	105860730	id-1134050
chr7	106428220	106428370	id-1134734
chr7	106464460	106464610	id-1134768
chr7	106578240	106578390	id-1134912
chr7	106578400	106578550	id-1134913
chr7	106793340	106793490	id-1135187
chr7	106798800	106798950	id-1135192
chr7	107284440	107284590	id-1135633
chr7	107810680	107810830	id-1334715
chr7	107810860	107811010	id-1136092
chr7	108921340	108921490	id-1137295
chr7	109252940	109253090	id-1137609
chr7	112573000	112573150	id-1138448
chr7	112778680	112778830	id-1138617
chr7	116090220	116090370	id-1139340
chr7	116090500	116090650	id-1139341
chr7	116092940	116093090	id-1139346
chr7	116142080	116142230	id-1139378
chr7	116147260	116147410	id-1139384
chr7	116866900	116867050	id-1139926
chr7	116981240	116981390	id-1140028
chr7	118153820	118153970	id-1141137
chr7	121030340	121030490	id-1143580
chr7	121068160	121068310	id-1143612
chr7	123856860	123857010	id-1145461
chr7	124646700	124646850	id-1145843
chr7	124712940	124713090	id-1145912
chr7	126177200	126177350	id-1146996
chr7	128103760	128103910	id-1147874
chr7	134634520	134634670	id-1152498
chr7	135012840	135012990	id-1152878
chr7	136059780	136059930	id-1153832
chr7	136391900	136392050	id-1153890
chr7	138083280	138083430	id-1155221
chr7	139973460	139973610	id-1156580
chr7	139978540	139978690	id-1156591
chr7	140113800	140113950	id-1156761
chr7	140207180	140207330	id-1156852
chr7	140912420	140912570	id-1157353
chr7	140960800	140960950	id-1157404
chr7	143200300	143200450	id-1158767
chr7	143328520	143328670	id-1158864
chr7	143723140	143723290	id-1159069
chr7	144397380	144397530	id-1159408
chr7	145002040	145002190	id-1159821
chr7	145080500	145080650	id-1159847
chr7	145389640	145389790	id-1159920
chr7	145807760	145807910	id-1160103
chr7	146287020	146287170	id-1160392
chr7	146463540	146463690	id-1160564
chr7	148478980	148479130	id-1162120
chr7	148479160	148479310	id-1162121
chr7	149135940	149136090	id-1162766
chr7	151168520	151168670	id-1164407
chr7	151493860	151494010	id-1164634
chr8	3625580	3625730	id-1166074
chr8	3641180	3641330	id-1166084
chr8	7934500	7934650	id-1167151
chr8	10562420	10562570	id-1168446
chr8	12767700	12767850	id-1170397
chr8	13228500	13228650	id-1170861
chr8	13404120	13404270	id-1171021
chr8	13404780	13404930	id-1171022
chr8	13406180	13406330	id-1171024
chr8	18891040	18891190	id-1173485
chr8	23792420	23792570	id-1174501
chr8	24737940	24738090	id-1175326
chr8	26514920	26515070	id-1176498
chr8	26858780	26858930	id-1176853
chr8	26939360	26939510	id-1176939
chr8	36711820	36711970	id-1181787
chr8	37368020	37368170	id-1182402
chr8	37896120	37896270	id-1182844
chr8	40075560	40075710	id-1183207
chr8	41511120	41511270	id-1183554
chr8	41602540	41602690	id-1183601
chr8	41611760	41611910	id-1183609
chr8	42400240	42400390	id-1184164
chr8	46467440	46467590	id-1185268
chr8	46916800	46916950	id-1185561
chr8	47065060	47065210	id-1185655
chr8	47259140	47259290	id-1185803
chr8	49917700	49917850	id-1187998
chr8	50111700	50111850	id-1188060
chr8	51310000	51310150	id-1188293
chr8	51379560	51379710	id-1188303
chr8	60017340	60017490	id-1189742
chr8	60122860	60123010	id-1189870
chr8	60136260	60136410	id-1189896
chr8	60323460	60323610	id-1190019
chr8	63154240	63154390	id-1190445
chr8	63196700	63196850	id-1190457
chr8	64206820	64206970	id-1191346
chr8	66913580	66913730	id-1191877
chr8	67100780	67100930	id-1191963
chr8	68490420	68490570	id-1192520
chr8	68643460	68643610	id-1192544
chr8	68957560	68957710	id-1192635
chr8	69398220	69398370	id-1192782
chr8	86695200	86695350	id-1202641
chr8	87470740	87470890	id-1203594
chr8	87474140	87474290	id-1203601
chr8	88295560	88295710	id-1204292
chr8	90308920	90309070	id-1205482
chr8	90309080	90309230	id-1205483
chr8	90382720	90382870	id-1205546
chr8	90393080	90393230	id-1205559
chr8	94548460	94548610	id-1208490
chr8	95205260	95205410	id-1208893
chr8	95205620	95205770	id-1334716
chr8	95417660	95417810	id-1209040
chr8	96192060	96192210	id-1209374
chr8	96248060	96248210	id-1209400
chr8	96364460	96364610	id-1209467
chr8	96795940	96796090	id-1209878
chr8	97045920	97046070	id-1210136
chr8	97345820	97345970	id-1210445
chr8	97708240	97708390	id-1210909
chr8	97925080	97925230	id-1211107
chr8	98596480	98596630	id-1211573
chr8	99367540	99367690	id-1211711
chr8	99487600	99487750	id-1211727
chr8	100679660	100679810	id-1211884
chr8	103713140	103713290	id-1212256
chr8	104968540	104968690	id-1212417
chr8	105213660	105213810	id-1212485
chr8	108421960	108422110	id-1214642
chr8	108422120	108422270	id-1214643
chr8	114262580	114262730	id-1219477
chr8	114310560	114310710	id-1219554
chr8	114340180	114340330	id-1219591
chr8	116634280	116634430	id-1220497
chr8	116685260	116685410	id-1220544
chr8	117294900	117295050	id-1220927
chr8	117353200	117353350	id-1220998
chr8	117438640	117438790	id-1221095
chr8	117493560	117493710	id-1221147
chr8	117667660	117667810	id-1221283
chr8	119464440	119464590	id-1222410
chr8	120826920	120827070	id-1223579
chr8	121637780	121637930	id-1223986
chr8	122033560	122033710	id-1224299
chr8	122174080	122174230	id-1224487
chr8	122380140	122380290	id-1224761
chr8	123757220	123757370	id-1226578
chr8	127274040	127274190	id-1230601
chr8	127467820	127467970	id-1230825
chr8	130031160	130031310	id-1233501
chr9	13779060	13779210	id-1237143
chr9	14812180	14812330	id-1238026
chr9	15752660	15752810	id-1238607
chr9	15811480	15811630	id-1238639
chr9	21853900	21854050	id-1241104
chr9	22872380	22872530	id-1241926
chr9	26554860	26555010	id-1243235
chr9	26667120	26667270	id-1243273
chr9	26995480	26995630	id-1243468
chr9	28276280	28276430	id-1244038
chr9	28402300	28402450	id-1244107
chr9	29251420	29251570	id-1244537
chr9	29326740	29326890	id-1244573
chr9	29326920	29327070	id-1244574
chr9	29445080	29445230	id-1244639
chr9	29563980	29564130	id-1244709
chr9	30806020	30806170	id-1245352
chr9	30942380	30942530	id-1245491
chr9	31837920	31838070	id-1246133
chr9	34340780	34340930	id-1247607
chr9	37461540	37461690	id-1249446
chr9	40161300	40161450	id-1249851
chr9	41015360	41015510	id-1250705
chr9	41752520	41752670	id-1251241
chr9	42283220	42283370	id-1251791
chr9	43151620	43151770	id-1252550
chr9	43154580	43154730	id-1252551
chr9	43228220	43228370	id-1252584
chr9	43504000	43504150	id-1252768
chr9	43557280	43557430	id-1252844
chr9	43565060	43565210	id-1252861
chr9	43749960	43750110	id-1253032
chr9	44122340	44122490	id-1253521
chr9	44657460	44657610	id-1254235
chr9	45235160	45235310	id-1254875
chr9	45245840	45245990	id-1254893
chr9	45249180	45249330	id-1254900
chr9	45285740	45285890	id-1254928
chr9	45354320	45354470	id-1254985
chr9	45355960	45356110	id-1254988
chr9	45437560	45437710	id-1255047
chr9	45446800	45446950	id-1255057
chr9	45613220	45613370	id-1255170
chr9	45633280	45633430	id-1255187
chr9	46454640	46454790	id-1255973
chr9	46458040	46458190	id-1255976
chr9	46604060	46604210	id-1256034
chr9	47031780	47031930	id-1256195
chr9	47053820	47053970	id-1256213
chr9	47194720	47194870	id-1256324
chr9	47209980	47210130	id-1256334
chr9	47275760	47275910	id-1256390
chr9	47282460	47282610	id-1256403
chr9	47282920	47283070	id-1256404
chr9	47295880	47296030	id-1256410
chr9	47613620	47613770	id-1256725
chr9	47914620	47914770	id-1256865
chr9	47954920	47955070	id-1256881
chr9	47955540	47955690	id-1256882
chr9	48028380	48028530	id-1256908
chr9	48053740	48053890	id-1256925
chr9	48056100	48056250	id-1256928
chr9	49038820	49038970	id-1257705
chr9	49440060	49440210	id-1257892
chr9	49522520	49522670	id-1257946
chr9	49740380	49740530	id-1258097
chr9	49762840	49762990	id-1258107
chr9	49763940	49764090	id-1258108
chr9	50817780	50817930	id-1258990
chr9	50818000	50818150	id-1258991
chr9	52303420	52303570	id-1259929
chr9	52483380	52483530	id-1259988
chr9	52966660	52966810	id-1260181
chr9	53348120	53348270	id-1260426
chr9	55189000	55189150	id-1261596
chr9	55382800	55382950	id-1261735
chr9	55445980	55446130	id-1261799
chr9	55525040	55525190	id-1261816
chr9	55541460	55541610	id-1261820
chr9	56379940	56380090	id-1262384
chr9	56425320	56425470	id-1262431
chr9	56539180	56539330	id-1262541
chr9	56639360	56639510	id-1262616
chr9	56639580	56639730	id-1262617
chr9	56639760	56639910	id-1262618
chr9	57446840	57446990	id-1263402
chr9	57453440	57453590	id-1263412
chr9	57625520	57625670	id-1263651
chr9	57793720	57793870	id-1263842
chr9	58659160	58659310	id-1264758
chr9	58753820	58753970	id-1264840
chr9	58764720	58764870	id-1264847
chr9	59165260	59165410	id-1265113
chr9	59530240	59530390	id-1265394
chr9	59589040	59589190	id-1265454
chr9	59794740	59794890	id-1265535
chr9	59796620	59796770	id-1265536
chr9	59796780	59796930	id-1265537
chr9	59797860	59798010	id-1265542
chr9	59798880	59799030	id-1265544
chr9	59799380	59799530	id-1265545
chr9	59800620	59800770	id-1265549
chr9	61334700	61334850	id-1267026
chr9	61337260	61337410	id-1267030
chr9	62214560	62214710	id-1267930
chr9	62315880	62316030	id-1268051
chr9	62382620	62382770	id-1268147
chr9	62683620	62683770	id-1268417
chr9	62906100	62906250	id-1268617
chr9	64799400	64799550	id-1270597
chr9	64996060	64996210	id-1270787
chr9	65208740	65208890	id-1271025
chr9	67065940	67066090	id-1273000
chr9	67263920	67264070	id-1273131
chr9	67266520	67266670	id-1273133
chr9	67655060	67655210	id-1273416
chr9	68360120	68360270	id-1273695
chr9	69151420	69151570	id-1274338
chr9	69176300	69176450	id-1274373
chr9	69192020	69192170	id-1274395
chr9	69331720	69331870	id-1274548
chr9	69355000	69355150	id-1274565
chr9	69355160	69355310	id-1274566
chr9	69355480	69355630	id-1274567
chr9	69826400	69826550	id-1274791
chr9	71692780	71692930	id-1276529
chr9	71693100	71693250	id-1276530
chr9	72066800	72066950	id-1276875
chr9	74106540	74106690	id-1278067
chr9	75038740	75038890	id-1278541
chr9	75831340	75831490	id-1279184
chr9	77027460	77027610	id-1279566
[truncated: 53 more rows]
